# Supplementary material for: Can Machine Learning Predict the Phase Behavior of Surfactants?
Source: J Phys Chem B. 2023 Apr 12;127(16):3711–27. doi: 10.1021/acs.jpcb.2c08232 (PMC10150369; doi:10.1021/acs.jpcb.2c08232)
Supplement: Supplementary file 1 — jp2c08232_si_001.txt [file jp2c08232_si_001.txt]

surfactant	temperature_(degC)	composition_(wt%)	observed_phase	tail_length_calculated_(A)	tail_volume_calculated_(A^3)	head_area_calculated_(A^2)	AL/V_calculated	shape_identifier_(0-L/1-V/2-Y)	phase_diagram_reference
(C6)2GE8Me	0	0	L1	12.46	452.4	47.8	1.32	1	Colloid Polym Sci 272 400-408 (1994)
(C6)2GE8Me	0	0.05	L1	12.46	452.4	47.8	1.32	1	Colloid Polym Sci 272 400-408 (1994)
(C6)2GE8Me	0	0.1	L1	12.46	452.4	47.8	1.32	1	Colloid Polym Sci 272 400-408 (1994)
(C6)2GE8Me	0	0.15	L1	12.46	452.4	47.8	1.32	1	Colloid Polym Sci 272 400-408 (1994)
(C6)2GE8Me	0	0.2	L1	12.46	452.4	47.8	1.32	1	Colloid Polym Sci 272 400-408 (1994)
(C6)2GE8Me	0	0.25	L1	12.46	452.4	47.8	1.32	1	Colloid Polym Sci 272 400-408 (1994)
(C6)2GE8Me	0	0.3	L1	12.46	452.4	47.8	1.32	1	Colloid Polym Sci 272 400-408 (1994)
(C6)2GE8Me	0	0.35	L1	12.46	452.4	47.8	1.32	1	Colloid Polym Sci 272 400-408 (1994)
(C6)2GE8Me	0	0.4	H1	12.46	452.4	47.8	1.32	1	Colloid Polym Sci 272 400-408 (1994)
(C6)2GE8Me	0	0.45	H1	12.46	452.4	47.8	1.32	1	Colloid Polym Sci 272 400-408 (1994)
(C6)2GE8Me	0	0.5	L1	12.46	452.4	47.8	1.32	1	Colloid Polym Sci 272 400-408 (1994)
(C6)2GE8Me	0	0.55	L1	12.46	452.4	47.8	1.32	1	Colloid Polym Sci 272 400-408 (1994)
(C6)2GE8Me	0	0.6	La	12.46	452.4	47.8	1.32	1	Colloid Polym Sci 272 400-408 (1994)
(C6)2GE8Me	0	0.65	La	12.46	452.4	47.8	1.32	1	Colloid Polym Sci 272 400-408 (1994)
(C6)2GE8Me	0	0.7	La	12.46	452.4	47.8	1.32	1	Colloid Polym Sci 272 400-408 (1994)
(C6)2GE8Me	0	0.75	L2	12.46	452.4	47.8	1.32	1	Colloid Polym Sci 272 400-408 (1994)
(C6)2GE8Me	0	0.8	L2	12.46	452.4	47.8	1.32	1	Colloid Polym Sci 272 400-408 (1994)
(C6)2GE8Me	0	0.85	L2	12.46	452.4	47.8	1.32	1	Colloid Polym Sci 272 400-408 (1994)
(C6)2GE8Me	0	0.9	L2	12.46	452.4	47.8	1.32	1	Colloid Polym Sci 272 400-408 (1994)
(C6)2GE8Me	0	0.95	L2	12.46	452.4	47.8	1.32	1	Colloid Polym Sci 272 400-408 (1994)
(C6)2GE8Me	0	1	L2	12.46	452.4	47.8	1.32	1	Colloid Polym Sci 272 400-408 (1994)
(C6)2GE8Me	5	0	L1	12.46	452.4	47.8	1.32	1	Colloid Polym Sci 272 400-408 (1994)
(C6)2GE8Me	5	0.05	L1	12.46	452.4	47.8	1.32	1	Colloid Polym Sci 272 400-408 (1994)
(C6)2GE8Me	5	0.1	L1	12.46	452.4	47.8	1.32	1	Colloid Polym Sci 272 400-408 (1994)
(C6)2GE8Me	5	0.15	L1	12.46	452.4	47.8	1.32	1	Colloid Polym Sci 272 400-408 (1994)
(C6)2GE8Me	5	0.2	L1	12.46	452.4	47.8	1.32	1	Colloid Polym Sci 272 400-408 (1994)
(C6)2GE8Me	5	0.25	L1	12.46	452.4	47.8	1.32	1	Colloid Polym Sci 272 400-408 (1994)
(C6)2GE8Me	5	0.3	L1	12.46	452.4	47.8	1.32	1	Colloid Polym Sci 272 400-408 (1994)
(C6)2GE8Me	5	0.35	L1	12.46	452.4	47.8	1.32	1	Colloid Polym Sci 272 400-408 (1994)
(C6)2GE8Me	5	0.4	L1	12.46	452.4	47.8	1.32	1	Colloid Polym Sci 272 400-408 (1994)
(C6)2GE8Me	5	0.45	L1	12.46	452.4	47.8	1.32	1	Colloid Polym Sci 272 400-408 (1994)
(C6)2GE8Me	5	0.5	L1	12.46	452.4	47.8	1.32	1	Colloid Polym Sci 272 400-408 (1994)
(C6)2GE8Me	5	0.55	L1	12.46	452.4	47.8	1.32	1	Colloid Polym Sci 272 400-408 (1994)
(C6)2GE8Me	5	0.6	La	12.46	452.4	47.8	1.32	1	Colloid Polym Sci 272 400-408 (1994)
(C6)2GE8Me	5	0.65	La	12.46	452.4	47.8	1.32	1	Colloid Polym Sci 272 400-408 (1994)
(C6)2GE8Me	5	0.7	La	12.46	452.4	47.8	1.32	1	Colloid Polym Sci 272 400-408 (1994)
(C6)2GE8Me	5	0.75	L2	12.46	452.4	47.8	1.32	1	Colloid Polym Sci 272 400-408 (1994)
(C6)2GE8Me	5	0.8	L2	12.46	452.4	47.8	1.32	1	Colloid Polym Sci 272 400-408 (1994)
(C6)2GE8Me	5	0.85	L2	12.46	452.4	47.8	1.32	1	Colloid Polym Sci 272 400-408 (1994)
(C6)2GE8Me	5	0.9	L2	12.46	452.4	47.8	1.32	1	Colloid Polym Sci 272 400-408 (1994)
(C6)2GE8Me	5	0.95	L2	12.46	452.4	47.8	1.32	1	Colloid Polym Sci 272 400-408 (1994)
(C6)2GE8Me	5	1	L2	12.46	452.4	47.8	1.32	1	Colloid Polym Sci 272 400-408 (1994)
(C6)2GE8Me	10	0	L1	12.46	452.4	47.8	1.32	1	Colloid Polym Sci 272 400-408 (1994)
(C6)2GE8Me	10	0.05	L1	12.46	452.4	47.8	1.32	1	Colloid Polym Sci 272 400-408 (1994)
(C6)2GE8Me	10	0.1	L1	12.46	452.4	47.8	1.32	1	Colloid Polym Sci 272 400-408 (1994)
(C6)2GE8Me	10	0.15	L1	12.46	452.4	47.8	1.32	1	Colloid Polym Sci 272 400-408 (1994)
(C6)2GE8Me	10	0.2	L1	12.46	452.4	47.8	1.32	1	Colloid Polym Sci 272 400-408 (1994)
(C6)2GE8Me	10	0.25	L1	12.46	452.4	47.8	1.32	1	Colloid Polym Sci 272 400-408 (1994)
(C6)2GE8Me	10	0.3	L1	12.46	452.4	47.8	1.32	1	Colloid Polym Sci 272 400-408 (1994)
(C6)2GE8Me	10	0.35	L1	12.46	452.4	47.8	1.32	1	Colloid Polym Sci 272 400-408 (1994)
(C6)2GE8Me	10	0.4	L1	12.46	452.4	47.8	1.32	1	Colloid Polym Sci 272 400-408 (1994)
(C6)2GE8Me	10	0.45	L1	12.46	452.4	47.8	1.32	1	Colloid Polym Sci 272 400-408 (1994)
(C6)2GE8Me	10	0.5	L1	12.46	452.4	47.8	1.32	1	Colloid Polym Sci 272 400-408 (1994)
(C6)2GE8Me	10	0.55	L1	12.46	452.4	47.8	1.32	1	Colloid Polym Sci 272 400-408 (1994)
(C6)2GE8Me	10	0.6	La	12.46	452.4	47.8	1.32	1	Colloid Polym Sci 272 400-408 (1994)
(C6)2GE8Me	10	0.65	La	12.46	452.4	47.8	1.32	1	Colloid Polym Sci 272 400-408 (1994)
(C6)2GE8Me	10	0.7	La	12.46	452.4	47.8	1.32	1	Colloid Polym Sci 272 400-408 (1994)
(C6)2GE8Me	10	0.75	L2	12.46	452.4	47.8	1.32	1	Colloid Polym Sci 272 400-408 (1994)
(C6)2GE8Me	10	0.8	L2	12.46	452.4	47.8	1.32	1	Colloid Polym Sci 272 400-408 (1994)
(C6)2GE8Me	10	0.85	L2	12.46	452.4	47.8	1.32	1	Colloid Polym Sci 272 400-408 (1994)
(C6)2GE8Me	10	0.9	L2	12.46	452.4	47.8	1.32	1	Colloid Polym Sci 272 400-408 (1994)
(C6)2GE8Me	10	0.95	L2	12.46	452.4	47.8	1.32	1	Colloid Polym Sci 272 400-408 (1994)
(C6)2GE8Me	10	1	L2	12.46	452.4	47.8	1.32	1	Colloid Polym Sci 272 400-408 (1994)
(C6)2GE8Me	15	0	L1	12.46	452.4	47.8	1.32	1	Colloid Polym Sci 272 400-408 (1994)
(C6)2GE8Me	15	0.05	L1	12.46	452.4	47.8	1.32	1	Colloid Polym Sci 272 400-408 (1994)
(C6)2GE8Me	15	0.1	L1	12.46	452.4	47.8	1.32	1	Colloid Polym Sci 272 400-408 (1994)
(C6)2GE8Me	15	0.15	L1	12.46	452.4	47.8	1.32	1	Colloid Polym Sci 272 400-408 (1994)
(C6)2GE8Me	15	0.2	L1	12.46	452.4	47.8	1.32	1	Colloid Polym Sci 272 400-408 (1994)
(C6)2GE8Me	15	0.25	L1	12.46	452.4	47.8	1.32	1	Colloid Polym Sci 272 400-408 (1994)
(C6)2GE8Me	15	0.3	L1	12.46	452.4	47.8	1.32	1	Colloid Polym Sci 272 400-408 (1994)
(C6)2GE8Me	15	0.35	L1	12.46	452.4	47.8	1.32	1	Colloid Polym Sci 272 400-408 (1994)
(C6)2GE8Me	15	0.4	L1	12.46	452.4	47.8	1.32	1	Colloid Polym Sci 272 400-408 (1994)
(C6)2GE8Me	15	0.45	L1	12.46	452.4	47.8	1.32	1	Colloid Polym Sci 272 400-408 (1994)
(C6)2GE8Me	15	0.5	L1	12.46	452.4	47.8	1.32	1	Colloid Polym Sci 272 400-408 (1994)
(C6)2GE8Me	15	0.55	L1	12.46	452.4	47.8	1.32	1	Colloid Polym Sci 272 400-408 (1994)
(C6)2GE8Me	15	0.6	La	12.46	452.4	47.8	1.32	1	Colloid Polym Sci 272 400-408 (1994)
(C6)2GE8Me	15	0.65	La	12.46	452.4	47.8	1.32	1	Colloid Polym Sci 272 400-408 (1994)
(C6)2GE8Me	15	0.7	L2	12.46	452.4	47.8	1.32	1	Colloid Polym Sci 272 400-408 (1994)
(C6)2GE8Me	15	0.75	L2	12.46	452.4	47.8	1.32	1	Colloid Polym Sci 272 400-408 (1994)
(C6)2GE8Me	15	0.8	L2	12.46	452.4	47.8	1.32	1	Colloid Polym Sci 272 400-408 (1994)
(C6)2GE8Me	15	0.85	L2	12.46	452.4	47.8	1.32	1	Colloid Polym Sci 272 400-408 (1994)
(C6)2GE8Me	15	0.9	L2	12.46	452.4	47.8	1.32	1	Colloid Polym Sci 272 400-408 (1994)
(C6)2GE8Me	15	0.95	L2	12.46	452.4	47.8	1.32	1	Colloid Polym Sci 272 400-408 (1994)
(C6)2GE8Me	15	1	L2	12.46	452.4	47.8	1.32	1	Colloid Polym Sci 272 400-408 (1994)
(C6)2GE8Me	20	0	L1	12.46	452.4	47.8	1.32	1	Colloid Polym Sci 272 400-408 (1994)
(C6)2GE8Me	20	0.05	L1	12.46	452.4	47.8	1.32	1	Colloid Polym Sci 272 400-408 (1994)
(C6)2GE8Me	20	0.1	L1	12.46	452.4	47.8	1.32	1	Colloid Polym Sci 272 400-408 (1994)
(C6)2GE8Me	20	0.15	L1	12.46	452.4	47.8	1.32	1	Colloid Polym Sci 272 400-408 (1994)
(C6)2GE8Me	20	0.2	L1	12.46	452.4	47.8	1.32	1	Colloid Polym Sci 272 400-408 (1994)
(C6)2GE8Me	20	0.25	L1	12.46	452.4	47.8	1.32	1	Colloid Polym Sci 272 400-408 (1994)
(C6)2GE8Me	20	0.3	L1	12.46	452.4	47.8	1.32	1	Colloid Polym Sci 272 400-408 (1994)
(C6)2GE8Me	20	0.35	L1	12.46	452.4	47.8	1.32	1	Colloid Polym Sci 272 400-408 (1994)
(C6)2GE8Me	20	0.4	L1	12.46	452.4	47.8	1.32	1	Colloid Polym Sci 272 400-408 (1994)
(C6)2GE8Me	20	0.45	L1	12.46	452.4	47.8	1.32	1	Colloid Polym Sci 272 400-408 (1994)
(C6)2GE8Me	20	0.5	L1	12.46	452.4	47.8	1.32	1	Colloid Polym Sci 272 400-408 (1994)
(C6)2GE8Me	20	0.55	La	12.46	452.4	47.8	1.32	1	Colloid Polym Sci 272 400-408 (1994)
(C6)2GE8Me	20	0.6	L2	12.46	452.4	47.8	1.32	1	Colloid Polym Sci 272 400-408 (1994)
(C6)2GE8Me	20	0.65	L2	12.46	452.4	47.8	1.32	1	Colloid Polym Sci 272 400-408 (1994)
(C6)2GE8Me	20	0.7	L2	12.46	452.4	47.8	1.32	1	Colloid Polym Sci 272 400-408 (1994)
(C6)2GE8Me	20	0.75	L2	12.46	452.4	47.8	1.32	1	Colloid Polym Sci 272 400-408 (1994)
(C6)2GE8Me	20	0.8	L2	12.46	452.4	47.8	1.32	1	Colloid Polym Sci 272 400-408 (1994)
(C6)2GE8Me	20	0.85	L2	12.46	452.4	47.8	1.32	1	Colloid Polym Sci 272 400-408 (1994)
(C6)2GE8Me	20	0.9	L2	12.46	452.4	47.8	1.32	1	Colloid Polym Sci 272 400-408 (1994)
(C6)2GE8Me	20	0.95	L2	12.46	452.4	47.8	1.32	1	Colloid Polym Sci 272 400-408 (1994)
(C6)2GE8Me	20	1	L2	12.46	452.4	47.8	1.32	1	Colloid Polym Sci 272 400-408 (1994)
(C6)2GE8Me	25	0	L1	12.46	452.4	47.8	1.32	1	Colloid Polym Sci 272 400-408 (1994)
(C6)2GE8Me	25	0.05	L1	12.46	452.4	47.8	1.32	1	Colloid Polym Sci 272 400-408 (1994)
(C6)2GE8Me	25	0.1	L1	12.46	452.4	47.8	1.32	1	Colloid Polym Sci 272 400-408 (1994)
(C6)2GE8Me	25	0.15	L1	12.46	452.4	47.8	1.32	1	Colloid Polym Sci 272 400-408 (1994)
(C6)2GE8Me	25	0.2	L1	12.46	452.4	47.8	1.32	1	Colloid Polym Sci 272 400-408 (1994)
(C6)2GE8Me	25	0.25	L1	12.46	452.4	47.8	1.32	1	Colloid Polym Sci 272 400-408 (1994)
(C6)2GE8Me	25	0.3	L1	12.46	452.4	47.8	1.32	1	Colloid Polym Sci 272 400-408 (1994)
(C6)2GE8Me	25	0.35	L1	12.46	452.4	47.8	1.32	1	Colloid Polym Sci 272 400-408 (1994)
(C6)2GE8Me	25	0.4	L1	12.46	452.4	47.8	1.32	1	Colloid Polym Sci 272 400-408 (1994)
(C6)2GE8Me	25	0.45	L1	12.46	452.4	47.8	1.32	1	Colloid Polym Sci 272 400-408 (1994)
(C6)2GE8Me	25	0.5	L1	12.46	452.4	47.8	1.32	1	Colloid Polym Sci 272 400-408 (1994)
(C6)2GE8Me	25	0.55	L1	12.46	452.4	47.8	1.32	1	Colloid Polym Sci 272 400-408 (1994)
(C6)2GE8Me	25	0.6	L2	12.46	452.4	47.8	1.32	1	Colloid Polym Sci 272 400-408 (1994)
(C6)2GE8Me	25	0.65	L2	12.46	452.4	47.8	1.32	1	Colloid Polym Sci 272 400-408 (1994)
(C6)2GE8Me	25	0.7	L2	12.46	452.4	47.8	1.32	1	Colloid Polym Sci 272 400-408 (1994)
(C6)2GE8Me	25	0.75	L2	12.46	452.4	47.8	1.32	1	Colloid Polym Sci 272 400-408 (1994)
(C6)2GE8Me	25	0.8	L2	12.46	452.4	47.8	1.32	1	Colloid Polym Sci 272 400-408 (1994)
(C6)2GE8Me	25	0.85	L2	12.46	452.4	47.8	1.32	1	Colloid Polym Sci 272 400-408 (1994)
(C6)2GE8Me	25	0.9	L2	12.46	452.4	47.8	1.32	1	Colloid Polym Sci 272 400-408 (1994)
(C6)2GE8Me	25	0.95	L2	12.46	452.4	47.8	1.32	1	Colloid Polym Sci 272 400-408 (1994)
(C6)2GE8Me	25	1	L2	12.46	452.4	47.8	1.32	1	Colloid Polym Sci 272 400-408 (1994)
(C6)2GE8Me	30	0	L1	12.46	452.4	47.8	1.32	1	Colloid Polym Sci 272 400-408 (1994)
(C6)2GE8Me	30	0.05	L1	12.46	452.4	47.8	1.32	1	Colloid Polym Sci 272 400-408 (1994)
(C6)2GE8Me	30	0.1	L1	12.46	452.4	47.8	1.32	1	Colloid Polym Sci 272 400-408 (1994)
(C6)2GE8Me	30	0.15	L1	12.46	452.4	47.8	1.32	1	Colloid Polym Sci 272 400-408 (1994)
(C6)2GE8Me	30	0.2	L1	12.46	452.4	47.8	1.32	1	Colloid Polym Sci 272 400-408 (1994)
(C6)2GE8Me	30	0.25	L1	12.46	452.4	47.8	1.32	1	Colloid Polym Sci 272 400-408 (1994)
(C6)2GE8Me	30	0.3	L1	12.46	452.4	47.8	1.32	1	Colloid Polym Sci 272 400-408 (1994)
(C6)2GE8Me	30	0.35	L1	12.46	452.4	47.8	1.32	1	Colloid Polym Sci 272 400-408 (1994)
(C6)2GE8Me	30	0.4	L1	12.46	452.4	47.8	1.32	1	Colloid Polym Sci 272 400-408 (1994)
(C6)2GE8Me	30	0.45	L1	12.46	452.4	47.8	1.32	1	Colloid Polym Sci 272 400-408 (1994)
(C6)2GE8Me	30	0.5	L1	12.46	452.4	47.8	1.32	1	Colloid Polym Sci 272 400-408 (1994)
(C6)2GE8Me	30	0.55	L1	12.46	452.4	47.8	1.32	1	Colloid Polym Sci 272 400-408 (1994)
(C6)2GE8Me	30	0.6	L2	12.46	452.4	47.8	1.32	1	Colloid Polym Sci 272 400-408 (1994)
(C6)2GE8Me	30	0.65	L2	12.46	452.4	47.8	1.32	1	Colloid Polym Sci 272 400-408 (1994)
(C6)2GE8Me	30	0.7	L2	12.46	452.4	47.8	1.32	1	Colloid Polym Sci 272 400-408 (1994)
(C6)2GE8Me	30	0.75	L2	12.46	452.4	47.8	1.32	1	Colloid Polym Sci 272 400-408 (1994)
(C6)2GE8Me	30	0.8	L2	12.46	452.4	47.8	1.32	1	Colloid Polym Sci 272 400-408 (1994)
(C6)2GE8Me	30	0.85	L2	12.46	452.4	47.8	1.32	1	Colloid Polym Sci 272 400-408 (1994)
(C6)2GE8Me	30	0.9	L2	12.46	452.4	47.8	1.32	1	Colloid Polym Sci 272 400-408 (1994)
(C6)2GE8Me	30	0.95	L2	12.46	452.4	47.8	1.32	1	Colloid Polym Sci 272 400-408 (1994)
(C6)2GE8Me	30	1	L2	12.46	452.4	47.8	1.32	1	Colloid Polym Sci 272 400-408 (1994)
(C6)2GE8Me	35	0	Water + L	12.46	452.4	47.8	1.32	1	Colloid Polym Sci 272 400-408 (1994)
(C6)2GE8Me	35	0.05	Water + L	12.46	452.4	47.8	1.32	1	Colloid Polym Sci 272 400-408 (1994)
(C6)2GE8Me	35	0.1	Water + L	12.46	452.4	47.8	1.32	1	Colloid Polym Sci 272 400-408 (1994)
(C6)2GE8Me	35	0.15	Water + L	12.46	452.4	47.8	1.32	1	Colloid Polym Sci 272 400-408 (1994)
(C6)2GE8Me	35	0.2	Water + L	12.46	452.4	47.8	1.32	1	Colloid Polym Sci 272 400-408 (1994)
(C6)2GE8Me	35	0.25	L1	12.46	452.4	47.8	1.32	1	Colloid Polym Sci 272 400-408 (1994)
(C6)2GE8Me	35	0.3	L1	12.46	452.4	47.8	1.32	1	Colloid Polym Sci 272 400-408 (1994)
(C6)2GE8Me	35	0.35	L1	12.46	452.4	47.8	1.32	1	Colloid Polym Sci 272 400-408 (1994)
(C6)2GE8Me	35	0.4	L1	12.46	452.4	47.8	1.32	1	Colloid Polym Sci 272 400-408 (1994)
(C6)2GE8Me	35	0.45	L1	12.46	452.4	47.8	1.32	1	Colloid Polym Sci 272 400-408 (1994)
(C6)2GE8Me	35	0.5	L1	12.46	452.4	47.8	1.32	1	Colloid Polym Sci 272 400-408 (1994)
(C6)2GE8Me	35	0.55	L1	12.46	452.4	47.8	1.32	1	Colloid Polym Sci 272 400-408 (1994)
(C6)2GE8Me	35	0.6	L2	12.46	452.4	47.8	1.32	1	Colloid Polym Sci 272 400-408 (1994)
(C6)2GE8Me	35	0.65	L2	12.46	452.4	47.8	1.32	1	Colloid Polym Sci 272 400-408 (1994)
(C6)2GE8Me	35	0.7	L2	12.46	452.4	47.8	1.32	1	Colloid Polym Sci 272 400-408 (1994)
(C6)2GE8Me	35	0.75	L2	12.46	452.4	47.8	1.32	1	Colloid Polym Sci 272 400-408 (1994)
(C6)2GE8Me	35	0.8	L2	12.46	452.4	47.8	1.32	1	Colloid Polym Sci 272 400-408 (1994)
(C6)2GE8Me	35	0.85	L2	12.46	452.4	47.8	1.32	1	Colloid Polym Sci 272 400-408 (1994)
(C6)2GE8Me	35	0.9	L2	12.46	452.4	47.8	1.32	1	Colloid Polym Sci 272 400-408 (1994)
(C6)2GE8Me	35	0.95	L2	12.46	452.4	47.8	1.32	1	Colloid Polym Sci 272 400-408 (1994)
(C6)2GE8Me	35	1	L2	12.46	452.4	47.8	1.32	1	Colloid Polym Sci 272 400-408 (1994)
(C6)2GE8Me	40	0	Water + L	12.46	452.4	47.8	1.32	1	Colloid Polym Sci 272 400-408 (1994)
(C6)2GE8Me	40	0.05	Water + L	12.46	452.4	47.8	1.32	1	Colloid Polym Sci 272 400-408 (1994)
(C6)2GE8Me	40	0.1	Water + L	12.46	452.4	47.8	1.32	1	Colloid Polym Sci 272 400-408 (1994)
(C6)2GE8Me	40	0.15	Water + L	12.46	452.4	47.8	1.32	1	Colloid Polym Sci 272 400-408 (1994)
(C6)2GE8Me	40	0.2	Water + L	12.46	452.4	47.8	1.32	1	Colloid Polym Sci 272 400-408 (1994)
(C6)2GE8Me	40	0.25	Water + L	12.46	452.4	47.8	1.32	1	Colloid Polym Sci 272 400-408 (1994)
(C6)2GE8Me	40	0.3	Water + L	12.46	452.4	47.8	1.32	1	Colloid Polym Sci 272 400-408 (1994)
(C6)2GE8Me	40	0.35	Water + L	12.46	452.4	47.8	1.32	1	Colloid Polym Sci 272 400-408 (1994)
(C6)2GE8Me	40	0.4	L1	12.46	452.4	47.8	1.32	1	Colloid Polym Sci 272 400-408 (1994)
(C6)2GE8Me	40	0.45	L1	12.46	452.4	47.8	1.32	1	Colloid Polym Sci 272 400-408 (1994)
(C6)2GE8Me	40	0.5	L1	12.46	452.4	47.8	1.32	1	Colloid Polym Sci 272 400-408 (1994)
(C6)2GE8Me	40	0.55	L1	12.46	452.4	47.8	1.32	1	Colloid Polym Sci 272 400-408 (1994)
(C6)2GE8Me	40	0.6	L2	12.46	452.4	47.8	1.32	1	Colloid Polym Sci 272 400-408 (1994)
(C6)2GE8Me	40	0.65	L2	12.46	452.4	47.8	1.32	1	Colloid Polym Sci 272 400-408 (1994)
(C6)2GE8Me	40	0.7	L2	12.46	452.4	47.8	1.32	1	Colloid Polym Sci 272 400-408 (1994)
(C6)2GE8Me	40	0.75	L2	12.46	452.4	47.8	1.32	1	Colloid Polym Sci 272 400-408 (1994)
(C6)2GE8Me	40	0.8	L2	12.46	452.4	47.8	1.32	1	Colloid Polym Sci 272 400-408 (1994)
(C6)2GE8Me	40	0.85	L2	12.46	452.4	47.8	1.32	1	Colloid Polym Sci 272 400-408 (1994)
(C6)2GE8Me	40	0.9	L2	12.46	452.4	47.8	1.32	1	Colloid Polym Sci 272 400-408 (1994)
(C6)2GE8Me	40	0.95	L2	12.46	452.4	47.8	1.32	1	Colloid Polym Sci 272 400-408 (1994)
(C6)2GE8Me	40	1	L2	12.46	452.4	47.8	1.32	1	Colloid Polym Sci 272 400-408 (1994)
(C6)2GE8Me	45	0	Water + L	12.46	452.4	47.8	1.32	1	Colloid Polym Sci 272 400-408 (1994)
(C6)2GE8Me	45	0.05	Water + L	12.46	452.4	47.8	1.32	1	Colloid Polym Sci 272 400-408 (1994)
(C6)2GE8Me	45	0.1	Water + L	12.46	452.4	47.8	1.32	1	Colloid Polym Sci 272 400-408 (1994)
(C6)2GE8Me	45	0.15	Water + L	12.46	452.4	47.8	1.32	1	Colloid Polym Sci 272 400-408 (1994)
(C6)2GE8Me	45	0.2	Water + L	12.46	452.4	47.8	1.32	1	Colloid Polym Sci 272 400-408 (1994)
(C6)2GE8Me	45	0.25	Water + L	12.46	452.4	47.8	1.32	1	Colloid Polym Sci 272 400-408 (1994)
(C6)2GE8Me	45	0.3	Water + L	12.46	452.4	47.8	1.32	1	Colloid Polym Sci 272 400-408 (1994)
(C6)2GE8Me	45	0.35	Water + L	12.46	452.4	47.8	1.32	1	Colloid Polym Sci 272 400-408 (1994)
(C6)2GE8Me	45	0.4	Water + L	12.46	452.4	47.8	1.32	1	Colloid Polym Sci 272 400-408 (1994)
(C6)2GE8Me	45	0.45	Water + L	12.46	452.4	47.8	1.32	1	Colloid Polym Sci 272 400-408 (1994)
(C6)2GE8Me	45	0.5	Water + L	12.46	452.4	47.8	1.32	1	Colloid Polym Sci 272 400-408 (1994)
(C6)2GE8Me	45	0.55	L1	12.46	452.4	47.8	1.32	1	Colloid Polym Sci 272 400-408 (1994)
(C6)2GE8Me	45	0.6	L2	12.46	452.4	47.8	1.32	1	Colloid Polym Sci 272 400-408 (1994)
(C6)2GE8Me	45	0.65	L2	12.46	452.4	47.8	1.32	1	Colloid Polym Sci 272 400-408 (1994)
(C6)2GE8Me	45	0.7	L2	12.46	452.4	47.8	1.32	1	Colloid Polym Sci 272 400-408 (1994)
(C6)2GE8Me	45	0.75	L2	12.46	452.4	47.8	1.32	1	Colloid Polym Sci 272 400-408 (1994)
(C6)2GE8Me	45	0.8	L2	12.46	452.4	47.8	1.32	1	Colloid Polym Sci 272 400-408 (1994)
(C6)2GE8Me	45	0.85	L2	12.46	452.4	47.8	1.32	1	Colloid Polym Sci 272 400-408 (1994)
(C6)2GE8Me	45	0.9	L2	12.46	452.4	47.8	1.32	1	Colloid Polym Sci 272 400-408 (1994)
(C6)2GE8Me	45	0.95	L2	12.46	452.4	47.8	1.32	1	Colloid Polym Sci 272 400-408 (1994)
(C6)2GE8Me	45	1	L2	12.46	452.4	47.8	1.32	1	Colloid Polym Sci 272 400-408 (1994)
(C6)2GE8Me	50	0	Water + L	12.46	452.4	47.8	1.32	1	Colloid Polym Sci 272 400-408 (1994)
(C6)2GE8Me	50	0.05	Water + L	12.46	452.4	47.8	1.32	1	Colloid Polym Sci 272 400-408 (1994)
(C6)2GE8Me	50	0.1	Water + L	12.46	452.4	47.8	1.32	1	Colloid Polym Sci 272 400-408 (1994)
(C6)2GE8Me	50	0.15	Water + L	12.46	452.4	47.8	1.32	1	Colloid Polym Sci 272 400-408 (1994)
(C6)2GE8Me	50	0.2	Water + L	12.46	452.4	47.8	1.32	1	Colloid Polym Sci 272 400-408 (1994)
(C6)2GE8Me	50	0.25	Water + L	12.46	452.4	47.8	1.32	1	Colloid Polym Sci 272 400-408 (1994)
(C6)2GE8Me	50	0.3	Water + L	12.46	452.4	47.8	1.32	1	Colloid Polym Sci 272 400-408 (1994)
(C6)2GE8Me	50	0.35	Water + L	12.46	452.4	47.8	1.32	1	Colloid Polym Sci 272 400-408 (1994)
(C6)2GE8Me	50	0.4	Water + L	12.46	452.4	47.8	1.32	1	Colloid Polym Sci 272 400-408 (1994)
(C6)2GE8Me	50	0.45	Water + L	12.46	452.4	47.8	1.32	1	Colloid Polym Sci 272 400-408 (1994)
(C6)2GE8Me	50	0.5	Water + L	12.46	452.4	47.8	1.32	1	Colloid Polym Sci 272 400-408 (1994)
(C6)2GE8Me	50	0.55	Water + L	12.46	452.4	47.8	1.32	1	Colloid Polym Sci 272 400-408 (1994)
(C6)2GE8Me	50	0.6	L2	12.46	452.4	47.8	1.32	1	Colloid Polym Sci 272 400-408 (1994)
(C6)2GE8Me	50	0.65	L2	12.46	452.4	47.8	1.32	1	Colloid Polym Sci 272 400-408 (1994)
(C6)2GE8Me	50	0.7	L2	12.46	452.4	47.8	1.32	1	Colloid Polym Sci 272 400-408 (1994)
(C6)2GE8Me	50	0.75	L2	12.46	452.4	47.8	1.32	1	Colloid Polym Sci 272 400-408 (1994)
(C6)2GE8Me	50	0.8	L2	12.46	452.4	47.8	1.32	1	Colloid Polym Sci 272 400-408 (1994)
(C6)2GE8Me	50	0.85	L2	12.46	452.4	47.8	1.32	1	Colloid Polym Sci 272 400-408 (1994)
(C6)2GE8Me	50	0.9	L2	12.46	452.4	47.8	1.32	1	Colloid Polym Sci 272 400-408 (1994)
(C6)2GE8Me	50	0.95	L2	12.46	452.4	47.8	1.32	1	Colloid Polym Sci 272 400-408 (1994)
(C6)2GE8Me	50	1	L2	12.46	452.4	47.8	1.32	1	Colloid Polym Sci 272 400-408 (1994)
(C6)2GE8Me	55	0	Water + L	12.46	452.4	47.8	1.32	1	Colloid Polym Sci 272 400-408 (1994)
(C6)2GE8Me	55	0.05	Water + L	12.46	452.4	47.8	1.32	1	Colloid Polym Sci 272 400-408 (1994)
(C6)2GE8Me	55	0.1	Water + L	12.46	452.4	47.8	1.32	1	Colloid Polym Sci 272 400-408 (1994)
(C6)2GE8Me	55	0.15	Water + L	12.46	452.4	47.8	1.32	1	Colloid Polym Sci 272 400-408 (1994)
(C6)2GE8Me	55	0.2	Water + L	12.46	452.4	47.8	1.32	1	Colloid Polym Sci 272 400-408 (1994)
(C6)2GE8Me	55	0.25	Water + L	12.46	452.4	47.8	1.32	1	Colloid Polym Sci 272 400-408 (1994)
(C6)2GE8Me	55	0.3	Water + L	12.46	452.4	47.8	1.32	1	Colloid Polym Sci 272 400-408 (1994)
(C6)2GE8Me	55	0.35	Water + L	12.46	452.4	47.8	1.32	1	Colloid Polym Sci 272 400-408 (1994)
(C6)2GE8Me	55	0.4	Water + L	12.46	452.4	47.8	1.32	1	Colloid Polym Sci 272 400-408 (1994)
(C6)2GE8Me	55	0.45	Water + L	12.46	452.4	47.8	1.32	1	Colloid Polym Sci 272 400-408 (1994)
(C6)2GE8Me	55	0.5	Water + L	12.46	452.4	47.8	1.32	1	Colloid Polym Sci 272 400-408 (1994)
(C6)2GE8Me	55	0.55	Water + L	12.46	452.4	47.8	1.32	1	Colloid Polym Sci 272 400-408 (1994)
(C6)2GE8Me	55	0.6	Water + L	12.46	452.4	47.8	1.32	1	Colloid Polym Sci 272 400-408 (1994)
(C6)2GE8Me	55	0.65	Water + L	12.46	452.4	47.8	1.32	1	Colloid Polym Sci 272 400-408 (1994)
(C6)2GE8Me	55	0.7	Water + L	12.46	452.4	47.8	1.32	1	Colloid Polym Sci 272 400-408 (1994)
(C6)2GE8Me	55	0.75	Water + L	12.46	452.4	47.8	1.32	1	Colloid Polym Sci 272 400-408 (1994)
(C6)2GE8Me	55	0.8	Water + L	12.46	452.4	47.8	1.32	1	Colloid Polym Sci 272 400-408 (1994)
(C6)2GE8Me	55	0.85	L2	12.46	452.4	47.8	1.32	1	Colloid Polym Sci 272 400-408 (1994)
(C6)2GE8Me	55	0.9	L2	12.46	452.4	47.8	1.32	1	Colloid Polym Sci 272 400-408 (1994)
(C6)2GE8Me	55	0.95	L2	12.46	452.4	47.8	1.32	1	Colloid Polym Sci 272 400-408 (1994)
(C6)2GE8Me	55	1	L2	12.46	452.4	47.8	1.32	1	Colloid Polym Sci 272 400-408 (1994)
(C6)2GE8Me	60	0	Water + L	12.46	452.4	47.8	1.32	1	Colloid Polym Sci 272 400-408 (1994)
(C6)2GE8Me	60	0.05	Water + L	12.46	452.4	47.8	1.32	1	Colloid Polym Sci 272 400-408 (1994)
(C6)2GE8Me	60	0.1	Water + L	12.46	452.4	47.8	1.32	1	Colloid Polym Sci 272 400-408 (1994)
(C6)2GE8Me	60	0.15	Water + L	12.46	452.4	47.8	1.32	1	Colloid Polym Sci 272 400-408 (1994)
(C6)2GE8Me	60	0.2	Water + L	12.46	452.4	47.8	1.32	1	Colloid Polym Sci 272 400-408 (1994)
(C6)2GE8Me	60	0.25	Water + L	12.46	452.4	47.8	1.32	1	Colloid Polym Sci 272 400-408 (1994)
(C6)2GE8Me	60	0.3	Water + L	12.46	452.4	47.8	1.32	1	Colloid Polym Sci 272 400-408 (1994)
(C6)2GE8Me	60	0.35	Water + L	12.46	452.4	47.8	1.32	1	Colloid Polym Sci 272 400-408 (1994)
(C6)2GE8Me	60	0.4	Water + L	12.46	452.4	47.8	1.32	1	Colloid Polym Sci 272 400-408 (1994)
(C6)2GE8Me	60	0.45	Water + L	12.46	452.4	47.8	1.32	1	Colloid Polym Sci 272 400-408 (1994)
(C6)2GE8Me	60	0.5	Water + L	12.46	452.4	47.8	1.32	1	Colloid Polym Sci 272 400-408 (1994)
(C6)2GE8Me	60	0.55	Water + L	12.46	452.4	47.8	1.32	1	Colloid Polym Sci 272 400-408 (1994)
(C6)2GE8Me	60	0.6	Water + L	12.46	452.4	47.8	1.32	1	Colloid Polym Sci 272 400-408 (1994)
(C6)2GE8Me	60	0.65	Water + L	12.46	452.4	47.8	1.32	1	Colloid Polym Sci 272 400-408 (1994)
(C6)2GE8Me	60	0.7	Water + L	12.46	452.4	47.8	1.32	1	Colloid Polym Sci 272 400-408 (1994)
(C6)2GE8Me	60	0.75	Water + L	12.46	452.4	47.8	1.32	1	Colloid Polym Sci 272 400-408 (1994)
(C6)2GE8Me	60	0.8	Water + L	12.46	452.4	47.8	1.32	1	Colloid Polym Sci 272 400-408 (1994)
(C6)2GE8Me	60	0.85	Water + L	12.46	452.4	47.8	1.32	1	Colloid Polym Sci 272 400-408 (1994)
(C6)2GE8Me	60	0.9	Water + L	12.46	452.4	47.8	1.32	1	Colloid Polym Sci 272 400-408 (1994)
(C6)2GE8Me	60	0.95	L2	12.46	452.4	47.8	1.32	1	Colloid Polym Sci 272 400-408 (1994)
(C6)2GE8Me	60	1	L2	12.46	452.4	47.8	1.32	1	Colloid Polym Sci 272 400-408 (1994)
(C6)2GE8Me	65	0	Water + L	12.46	452.4	47.8	1.32	1	Colloid Polym Sci 272 400-408 (1994)
(C6)2GE8Me	65	0.05	Water + L	12.46	452.4	47.8	1.32	1	Colloid Polym Sci 272 400-408 (1994)
(C6)2GE8Me	65	0.1	Water + L	12.46	452.4	47.8	1.32	1	Colloid Polym Sci 272 400-408 (1994)
(C6)2GE8Me	65	0.15	Water + L	12.46	452.4	47.8	1.32	1	Colloid Polym Sci 272 400-408 (1994)
(C6)2GE8Me	65	0.2	Water + L	12.46	452.4	47.8	1.32	1	Colloid Polym Sci 272 400-408 (1994)
(C6)2GE8Me	65	0.25	Water + L	12.46	452.4	47.8	1.32	1	Colloid Polym Sci 272 400-408 (1994)
(C6)2GE8Me	65	0.3	Water + L	12.46	452.4	47.8	1.32	1	Colloid Polym Sci 272 400-408 (1994)
(C6)2GE8Me	65	0.35	Water + L	12.46	452.4	47.8	1.32	1	Colloid Polym Sci 272 400-408 (1994)
(C6)2GE8Me	65	0.4	Water + L	12.46	452.4	47.8	1.32	1	Colloid Polym Sci 272 400-408 (1994)
(C6)2GE8Me	65	0.45	Water + L	12.46	452.4	47.8	1.32	1	Colloid Polym Sci 272 400-408 (1994)
(C6)2GE8Me	65	0.5	Water + L	12.46	452.4	47.8	1.32	1	Colloid Polym Sci 272 400-408 (1994)
(C6)2GE8Me	65	0.55	Water + L	12.46	452.4	47.8	1.32	1	Colloid Polym Sci 272 400-408 (1994)
(C6)2GE8Me	65	0.6	Water + L	12.46	452.4	47.8	1.32	1	Colloid Polym Sci 272 400-408 (1994)
(C6)2GE8Me	65	0.65	Water + L	12.46	452.4	47.8	1.32	1	Colloid Polym Sci 272 400-408 (1994)
(C6)2GE8Me	65	0.7	Water + L	12.46	452.4	47.8	1.32	1	Colloid Polym Sci 272 400-408 (1994)
(C6)2GE8Me	65	0.75	Water + L	12.46	452.4	47.8	1.32	1	Colloid Polym Sci 272 400-408 (1994)
(C6)2GE8Me	65	0.8	Water + L	12.46	452.4	47.8	1.32	1	Colloid Polym Sci 272 400-408 (1994)
(C6)2GE8Me	65	0.85	Water + L	12.46	452.4	47.8	1.32	1	Colloid Polym Sci 272 400-408 (1994)
(C6)2GE8Me	65	0.9	Water + L	12.46	452.4	47.8	1.32	1	Colloid Polym Sci 272 400-408 (1994)
(C6)2GE8Me	65	0.95	Water + L	12.46	452.4	47.8	1.32	1	Colloid Polym Sci 272 400-408 (1994)
(C6)2GE8Me	65	1	Water + L	12.46	452.4	47.8	1.32	1	Colloid Polym Sci 272 400-408 (1994)
(C6)2GE8Me	70	0	Water + L	12.46	452.4	47.8	1.32	1	Colloid Polym Sci 272 400-408 (1994)
(C6)2GE8Me	70	0.05	Water + L	12.46	452.4	47.8	1.32	1	Colloid Polym Sci 272 400-408 (1994)
(C6)2GE8Me	70	0.1	Water + L	12.46	452.4	47.8	1.32	1	Colloid Polym Sci 272 400-408 (1994)
(C6)2GE8Me	70	0.15	Water + L	12.46	452.4	47.8	1.32	1	Colloid Polym Sci 272 400-408 (1994)
(C6)2GE8Me	70	0.2	Water + L	12.46	452.4	47.8	1.32	1	Colloid Polym Sci 272 400-408 (1994)
(C6)2GE8Me	70	0.25	Water + L	12.46	452.4	47.8	1.32	1	Colloid Polym Sci 272 400-408 (1994)
(C6)2GE8Me	70	0.3	Water + L	12.46	452.4	47.8	1.32	1	Colloid Polym Sci 272 400-408 (1994)
(C6)2GE8Me	70	0.35	Water + L	12.46	452.4	47.8	1.32	1	Colloid Polym Sci 272 400-408 (1994)
(C6)2GE8Me	70	0.4	Water + L	12.46	452.4	47.8	1.32	1	Colloid Polym Sci 272 400-408 (1994)
(C6)2GE8Me	70	0.45	Water + L	12.46	452.4	47.8	1.32	1	Colloid Polym Sci 272 400-408 (1994)
(C6)2GE8Me	70	0.5	Water + L	12.46	452.4	47.8	1.32	1	Colloid Polym Sci 272 400-408 (1994)
(C6)2GE8Me	70	0.55	Water + L	12.46	452.4	47.8	1.32	1	Colloid Polym Sci 272 400-408 (1994)
(C6)2GE8Me	70	0.6	Water + L	12.46	452.4	47.8	1.32	1	Colloid Polym Sci 272 400-408 (1994)
(C6)2GE8Me	70	0.65	Water + L	12.46	452.4	47.8	1.32	1	Colloid Polym Sci 272 400-408 (1994)
(C6)2GE8Me	70	0.7	Water + L	12.46	452.4	47.8	1.32	1	Colloid Polym Sci 272 400-408 (1994)
(C6)2GE8Me	70	0.75	Water + L	12.46	452.4	47.8	1.32	1	Colloid Polym Sci 272 400-408 (1994)
(C6)2GE8Me	70	0.8	Water + L	12.46	452.4	47.8	1.32	1	Colloid Polym Sci 272 400-408 (1994)
(C6)2GE8Me	70	0.85	Water + L	12.46	452.4	47.8	1.32	1	Colloid Polym Sci 272 400-408 (1994)
(C6)2GE8Me	70	0.9	Water + L	12.46	452.4	47.8	1.32	1	Colloid Polym Sci 272 400-408 (1994)
(C6)2GE8Me	70	0.95	Water + L	12.46	452.4	47.8	1.32	1	Colloid Polym Sci 272 400-408 (1994)
(C6)2GE8Me	70	1	Water + L	12.46	452.4	47.8	1.32	1	Colloid Polym Sci 272 400-408 (1994)
(C6)2GE8Me	75	0	Water + L	12.46	452.4	47.8	1.32	1	Colloid Polym Sci 272 400-408 (1994)
(C6)2GE8Me	75	0.05	Water + L	12.46	452.4	47.8	1.32	1	Colloid Polym Sci 272 400-408 (1994)
(C6)2GE8Me	75	0.1	Water + L	12.46	452.4	47.8	1.32	1	Colloid Polym Sci 272 400-408 (1994)
(C6)2GE8Me	75	0.15	Water + L	12.46	452.4	47.8	1.32	1	Colloid Polym Sci 272 400-408 (1994)
(C6)2GE8Me	75	0.2	Water + L	12.46	452.4	47.8	1.32	1	Colloid Polym Sci 272 400-408 (1994)
(C6)2GE8Me	75	0.25	Water + L	12.46	452.4	47.8	1.32	1	Colloid Polym Sci 272 400-408 (1994)
(C6)2GE8Me	75	0.3	Water + L	12.46	452.4	47.8	1.32	1	Colloid Polym Sci 272 400-408 (1994)
(C6)2GE8Me	75	0.35	Water + L	12.46	452.4	47.8	1.32	1	Colloid Polym Sci 272 400-408 (1994)
(C6)2GE8Me	75	0.4	Water + L	12.46	452.4	47.8	1.32	1	Colloid Polym Sci 272 400-408 (1994)
(C6)2GE8Me	75	0.45	Water + L	12.46	452.4	47.8	1.32	1	Colloid Polym Sci 272 400-408 (1994)
(C6)2GE8Me	75	0.5	Water + L	12.46	452.4	47.8	1.32	1	Colloid Polym Sci 272 400-408 (1994)
(C6)2GE8Me	75	0.55	Water + L	12.46	452.4	47.8	1.32	1	Colloid Polym Sci 272 400-408 (1994)
(C6)2GE8Me	75	0.6	Water + L	12.46	452.4	47.8	1.32	1	Colloid Polym Sci 272 400-408 (1994)
(C6)2GE8Me	75	0.65	Water + L	12.46	452.4	47.8	1.32	1	Colloid Polym Sci 272 400-408 (1994)
(C6)2GE8Me	75	0.7	Water + L	12.46	452.4	47.8	1.32	1	Colloid Polym Sci 272 400-408 (1994)
(C6)2GE8Me	75	0.75	Water + L	12.46	452.4	47.8	1.32	1	Colloid Polym Sci 272 400-408 (1994)
(C6)2GE8Me	75	0.8	Water + L	12.46	452.4	47.8	1.32	1	Colloid Polym Sci 272 400-408 (1994)
(C6)2GE8Me	75	0.85	Water + L	12.46	452.4	47.8	1.32	1	Colloid Polym Sci 272 400-408 (1994)
(C6)2GE8Me	75	0.9	Water + L	12.46	452.4	47.8	1.32	1	Colloid Polym Sci 272 400-408 (1994)
(C6)2GE8Me	75	0.95	Water + L	12.46	452.4	47.8	1.32	1	Colloid Polym Sci 272 400-408 (1994)
(C6)2GE8Me	75	1	Water + L	12.46	452.4	47.8	1.32	1	Colloid Polym Sci 272 400-408 (1994)
(C6)2GE8Me	80	0	Water + L	12.46	452.4	47.8	1.32	1	Colloid Polym Sci 272 400-408 (1994)
(C6)2GE8Me	80	0.05	Water + L	12.46	452.4	47.8	1.32	1	Colloid Polym Sci 272 400-408 (1994)
(C6)2GE8Me	80	0.1	Water + L	12.46	452.4	47.8	1.32	1	Colloid Polym Sci 272 400-408 (1994)
(C6)2GE8Me	80	0.15	Water + L	12.46	452.4	47.8	1.32	1	Colloid Polym Sci 272 400-408 (1994)
(C6)2GE8Me	80	0.2	Water + L	12.46	452.4	47.8	1.32	1	Colloid Polym Sci 272 400-408 (1994)
(C6)2GE8Me	80	0.25	Water + L	12.46	452.4	47.8	1.32	1	Colloid Polym Sci 272 400-408 (1994)
(C6)2GE8Me	80	0.3	Water + L	12.46	452.4	47.8	1.32	1	Colloid Polym Sci 272 400-408 (1994)
(C6)2GE8Me	80	0.35	Water + L	12.46	452.4	47.8	1.32	1	Colloid Polym Sci 272 400-408 (1994)
(C6)2GE8Me	80	0.4	Water + L	12.46	452.4	47.8	1.32	1	Colloid Polym Sci 272 400-408 (1994)
(C6)2GE8Me	80	0.45	Water + L	12.46	452.4	47.8	1.32	1	Colloid Polym Sci 272 400-408 (1994)
(C6)2GE8Me	80	0.5	Water + L	12.46	452.4	47.8	1.32	1	Colloid Polym Sci 272 400-408 (1994)
(C6)2GE8Me	80	0.55	Water + L	12.46	452.4	47.8	1.32	1	Colloid Polym Sci 272 400-408 (1994)
(C6)2GE8Me	80	0.6	Water + L	12.46	452.4	47.8	1.32	1	Colloid Polym Sci 272 400-408 (1994)
(C6)2GE8Me	80	0.65	Water + L	12.46	452.4	47.8	1.32	1	Colloid Polym Sci 272 400-408 (1994)
(C6)2GE8Me	80	0.7	Water + L	12.46	452.4	47.8	1.32	1	Colloid Polym Sci 272 400-408 (1994)
(C6)2GE8Me	80	0.75	Water + L	12.46	452.4	47.8	1.32	1	Colloid Polym Sci 272 400-408 (1994)
(C6)2GE8Me	80	0.8	Water + L	12.46	452.4	47.8	1.32	1	Colloid Polym Sci 272 400-408 (1994)
(C6)2GE8Me	80	0.85	Water + L	12.46	452.4	47.8	1.32	1	Colloid Polym Sci 272 400-408 (1994)
(C6)2GE8Me	80	0.9	Water + L	12.46	452.4	47.8	1.32	1	Colloid Polym Sci 272 400-408 (1994)
(C6)2GE8Me	80	0.95	Water + L	12.46	452.4	47.8	1.32	1	Colloid Polym Sci 272 400-408 (1994)
(C6)2GE8Me	80	1	Water + L	12.46	452.4	47.8	1.32	1	Colloid Polym Sci 272 400-408 (1994)
(C6)2GE8Me	85	0	Water + L	12.46	452.4	47.8	1.32	1	Colloid Polym Sci 272 400-408 (1994)
(C6)2GE8Me	85	0.05	Water + L	12.46	452.4	47.8	1.32	1	Colloid Polym Sci 272 400-408 (1994)
(C6)2GE8Me	85	0.1	Water + L	12.46	452.4	47.8	1.32	1	Colloid Polym Sci 272 400-408 (1994)
(C6)2GE8Me	85	0.15	Water + L	12.46	452.4	47.8	1.32	1	Colloid Polym Sci 272 400-408 (1994)
(C6)2GE8Me	85	0.2	Water + L	12.46	452.4	47.8	1.32	1	Colloid Polym Sci 272 400-408 (1994)
(C6)2GE8Me	85	0.25	Water + L	12.46	452.4	47.8	1.32	1	Colloid Polym Sci 272 400-408 (1994)
(C6)2GE8Me	85	0.3	Water + L	12.46	452.4	47.8	1.32	1	Colloid Polym Sci 272 400-408 (1994)
(C6)2GE8Me	85	0.35	Water + L	12.46	452.4	47.8	1.32	1	Colloid Polym Sci 272 400-408 (1994)
(C6)2GE8Me	85	0.4	Water + L	12.46	452.4	47.8	1.32	1	Colloid Polym Sci 272 400-408 (1994)
(C6)2GE8Me	85	0.45	Water + L	12.46	452.4	47.8	1.32	1	Colloid Polym Sci 272 400-408 (1994)
(C6)2GE8Me	85	0.5	Water + L	12.46	452.4	47.8	1.32	1	Colloid Polym Sci 272 400-408 (1994)
(C6)2GE8Me	85	0.55	Water + L	12.46	452.4	47.8	1.32	1	Colloid Polym Sci 272 400-408 (1994)
(C6)2GE8Me	85	0.6	Water + L	12.46	452.4	47.8	1.32	1	Colloid Polym Sci 272 400-408 (1994)
(C6)2GE8Me	85	0.65	Water + L	12.46	452.4	47.8	1.32	1	Colloid Polym Sci 272 400-408 (1994)
(C6)2GE8Me	85	0.7	Water + L	12.46	452.4	47.8	1.32	1	Colloid Polym Sci 272 400-408 (1994)
(C6)2GE8Me	85	0.75	Water + L	12.46	452.4	47.8	1.32	1	Colloid Polym Sci 272 400-408 (1994)
(C6)2GE8Me	85	0.8	Water + L	12.46	452.4	47.8	1.32	1	Colloid Polym Sci 272 400-408 (1994)
(C6)2GE8Me	85	0.85	Water + L	12.46	452.4	47.8	1.32	1	Colloid Polym Sci 272 400-408 (1994)
(C6)2GE8Me	85	0.9	Water + L	12.46	452.4	47.8	1.32	1	Colloid Polym Sci 272 400-408 (1994)
(C6)2GE8Me	85	0.95	Water + L	12.46	452.4	47.8	1.32	1	Colloid Polym Sci 272 400-408 (1994)
(C6)2GE8Me	85	1	Water + L	12.46	452.4	47.8	1.32	1	Colloid Polym Sci 272 400-408 (1994)
(C6)2GE8Me	90	0	Water + L	12.46	452.4	47.8	1.32	1	Colloid Polym Sci 272 400-408 (1994)
(C6)2GE8Me	90	0.05	Water + L	12.46	452.4	47.8	1.32	1	Colloid Polym Sci 272 400-408 (1994)
(C6)2GE8Me	90	0.1	Water + L	12.46	452.4	47.8	1.32	1	Colloid Polym Sci 272 400-408 (1994)
(C6)2GE8Me	90	0.15	Water + L	12.46	452.4	47.8	1.32	1	Colloid Polym Sci 272 400-408 (1994)
(C6)2GE8Me	90	0.2	Water + L	12.46	452.4	47.8	1.32	1	Colloid Polym Sci 272 400-408 (1994)
(C6)2GE8Me	90	0.25	Water + L	12.46	452.4	47.8	1.32	1	Colloid Polym Sci 272 400-408 (1994)
(C6)2GE8Me	90	0.3	Water + L	12.46	452.4	47.8	1.32	1	Colloid Polym Sci 272 400-408 (1994)
(C6)2GE8Me	90	0.35	Water + L	12.46	452.4	47.8	1.32	1	Colloid Polym Sci 272 400-408 (1994)
(C6)2GE8Me	90	0.4	Water + L	12.46	452.4	47.8	1.32	1	Colloid Polym Sci 272 400-408 (1994)
(C6)2GE8Me	90	0.45	Water + L	12.46	452.4	47.8	1.32	1	Colloid Polym Sci 272 400-408 (1994)
(C6)2GE8Me	90	0.5	Water + L	12.46	452.4	47.8	1.32	1	Colloid Polym Sci 272 400-408 (1994)
(C6)2GE8Me	90	0.55	Water + L	12.46	452.4	47.8	1.32	1	Colloid Polym Sci 272 400-408 (1994)
(C6)2GE8Me	90	0.6	Water + L	12.46	452.4	47.8	1.32	1	Colloid Polym Sci 272 400-408 (1994)
(C6)2GE8Me	90	0.65	Water + L	12.46	452.4	47.8	1.32	1	Colloid Polym Sci 272 400-408 (1994)
(C6)2GE8Me	90	0.7	Water + L	12.46	452.4	47.8	1.32	1	Colloid Polym Sci 272 400-408 (1994)
(C6)2GE8Me	90	0.75	Water + L	12.46	452.4	47.8	1.32	1	Colloid Polym Sci 272 400-408 (1994)
(C6)2GE8Me	90	0.8	Water + L	12.46	452.4	47.8	1.32	1	Colloid Polym Sci 272 400-408 (1994)
(C6)2GE8Me	90	0.85	Water + L	12.46	452.4	47.8	1.32	1	Colloid Polym Sci 272 400-408 (1994)
(C6)2GE8Me	90	0.9	Water + L	12.46	452.4	47.8	1.32	1	Colloid Polym Sci 272 400-408 (1994)
(C6)2GE8Me	90	0.95	Water + L	12.46	452.4	47.8	1.32	1	Colloid Polym Sci 272 400-408 (1994)
(C6)2GE8Me	90	1	Water + L	12.46	452.4	47.8	1.32	1	Colloid Polym Sci 272 400-408 (1994)
(C6)2GE8Me	95	0	Water + L	12.46	452.4	47.8	1.32	1	Colloid Polym Sci 272 400-408 (1994)
(C6)2GE8Me	95	0.05	Water + L	12.46	452.4	47.8	1.32	1	Colloid Polym Sci 272 400-408 (1994)
(C6)2GE8Me	95	0.1	Water + L	12.46	452.4	47.8	1.32	1	Colloid Polym Sci 272 400-408 (1994)
(C6)2GE8Me	95	0.15	Water + L	12.46	452.4	47.8	1.32	1	Colloid Polym Sci 272 400-408 (1994)
(C6)2GE8Me	95	0.2	Water + L	12.46	452.4	47.8	1.32	1	Colloid Polym Sci 272 400-408 (1994)
(C6)2GE8Me	95	0.25	Water + L	12.46	452.4	47.8	1.32	1	Colloid Polym Sci 272 400-408 (1994)
(C6)2GE8Me	95	0.3	Water + L	12.46	452.4	47.8	1.32	1	Colloid Polym Sci 272 400-408 (1994)
(C6)2GE8Me	95	0.35	Water + L	12.46	452.4	47.8	1.32	1	Colloid Polym Sci 272 400-408 (1994)
(C6)2GE8Me	95	0.4	Water + L	12.46	452.4	47.8	1.32	1	Colloid Polym Sci 272 400-408 (1994)
(C6)2GE8Me	95	0.45	Water + L	12.46	452.4	47.8	1.32	1	Colloid Polym Sci 272 400-408 (1994)
(C6)2GE8Me	95	0.5	Water + L	12.46	452.4	47.8	1.32	1	Colloid Polym Sci 272 400-408 (1994)
(C6)2GE8Me	95	0.55	Water + L	12.46	452.4	47.8	1.32	1	Colloid Polym Sci 272 400-408 (1994)
(C6)2GE8Me	95	0.6	Water + L	12.46	452.4	47.8	1.32	1	Colloid Polym Sci 272 400-408 (1994)
(C6)2GE8Me	95	0.65	Water + L	12.46	452.4	47.8	1.32	1	Colloid Polym Sci 272 400-408 (1994)
(C6)2GE8Me	95	0.7	Water + L	12.46	452.4	47.8	1.32	1	Colloid Polym Sci 272 400-408 (1994)
(C6)2GE8Me	95	0.75	Water + L	12.46	452.4	47.8	1.32	1	Colloid Polym Sci 272 400-408 (1994)
(C6)2GE8Me	95	0.8	Water + L	12.46	452.4	47.8	1.32	1	Colloid Polym Sci 272 400-408 (1994)
(C6)2GE8Me	95	0.85	Water + L	12.46	452.4	47.8	1.32	1	Colloid Polym Sci 272 400-408 (1994)
(C6)2GE8Me	95	0.9	Water + L	12.46	452.4	47.8	1.32	1	Colloid Polym Sci 272 400-408 (1994)
(C6)2GE8Me	95	0.95	Water + L	12.46	452.4	47.8	1.32	1	Colloid Polym Sci 272 400-408 (1994)
(C6)2GE8Me	95	1	Water + L	12.46	452.4	47.8	1.32	1	Colloid Polym Sci 272 400-408 (1994)
(C6)2GE8Me	100	0	Water + L	12.46	452.4	47.8	1.32	1	Colloid Polym Sci 272 400-408 (1994)
(C6)2GE8Me	100	0.05	Water + L	12.46	452.4	47.8	1.32	1	Colloid Polym Sci 272 400-408 (1994)
(C6)2GE8Me	100	0.1	Water + L	12.46	452.4	47.8	1.32	1	Colloid Polym Sci 272 400-408 (1994)
(C6)2GE8Me	100	0.15	Water + L	12.46	452.4	47.8	1.32	1	Colloid Polym Sci 272 400-408 (1994)
(C6)2GE8Me	100	0.2	Water + L	12.46	452.4	47.8	1.32	1	Colloid Polym Sci 272 400-408 (1994)
(C6)2GE8Me	100	0.25	Water + L	12.46	452.4	47.8	1.32	1	Colloid Polym Sci 272 400-408 (1994)
(C6)2GE8Me	100	0.3	Water + L	12.46	452.4	47.8	1.32	1	Colloid Polym Sci 272 400-408 (1994)
(C6)2GE8Me	100	0.35	Water + L	12.46	452.4	47.8	1.32	1	Colloid Polym Sci 272 400-408 (1994)
(C6)2GE8Me	100	0.4	Water + L	12.46	452.4	47.8	1.32	1	Colloid Polym Sci 272 400-408 (1994)
(C6)2GE8Me	100	0.45	Water + L	12.46	452.4	47.8	1.32	1	Colloid Polym Sci 272 400-408 (1994)
(C6)2GE8Me	100	0.5	Water + L	12.46	452.4	47.8	1.32	1	Colloid Polym Sci 272 400-408 (1994)
(C6)2GE8Me	100	0.55	Water + L	12.46	452.4	47.8	1.32	1	Colloid Polym Sci 272 400-408 (1994)
(C6)2GE8Me	100	0.6	Water + L	12.46	452.4	47.8	1.32	1	Colloid Polym Sci 272 400-408 (1994)
(C6)2GE8Me	100	0.65	Water + L	12.46	452.4	47.8	1.32	1	Colloid Polym Sci 272 400-408 (1994)
(C6)2GE8Me	100	0.7	Water + L	12.46	452.4	47.8	1.32	1	Colloid Polym Sci 272 400-408 (1994)
(C6)2GE8Me	100	0.75	Water + L	12.46	452.4	47.8	1.32	1	Colloid Polym Sci 272 400-408 (1994)
(C6)2GE8Me	100	0.8	Water + L	12.46	452.4	47.8	1.32	1	Colloid Polym Sci 272 400-408 (1994)
(C6)2GE8Me	100	0.85	Water + L	12.46	452.4	47.8	1.32	1	Colloid Polym Sci 272 400-408 (1994)
(C6)2GE8Me	100	0.9	Water + L	12.46	452.4	47.8	1.32	1	Colloid Polym Sci 272 400-408 (1994)
(C6)2GE8Me	100	0.95	Water + L	12.46	452.4	47.8	1.32	1	Colloid Polym Sci 272 400-408 (1994)
(C6)2GE8Me	100	1	Water + L	12.46	452.4	47.8	1.32	1	Colloid Polym Sci 272 400-408 (1994)
(C7)2GE10Me	0	0	L1	13.73	506.4	58.3	1.58	1	Colloid Polym Sci 272 400-408 (1994)
(C7)2GE10Me	0	0.05	L1	13.73	506.4	58.3	1.58	1	Colloid Polym Sci 272 400-408 (1994)
(C7)2GE10Me	0	0.1	L1	13.73	506.4	58.3	1.58	1	Colloid Polym Sci 272 400-408 (1994)
(C7)2GE10Me	0	0.15	L1	13.73	506.4	58.3	1.58	1	Colloid Polym Sci 272 400-408 (1994)
(C7)2GE10Me	0	0.2	L1	13.73	506.4	58.3	1.58	1	Colloid Polym Sci 272 400-408 (1994)
(C7)2GE10Me	0	0.25	L1	13.73	506.4	58.3	1.58	1	Colloid Polym Sci 272 400-408 (1994)
(C7)2GE10Me	0	0.3	L1	13.73	506.4	58.3	1.58	1	Colloid Polym Sci 272 400-408 (1994)
(C7)2GE10Me	0	0.35	H1	13.73	506.4	58.3	1.58	1	Colloid Polym Sci 272 400-408 (1994)
(C7)2GE10Me	0	0.4	H1	13.73	506.4	58.3	1.58	1	Colloid Polym Sci 272 400-408 (1994)
(C7)2GE10Me	0	0.45	H1	13.73	506.4	58.3	1.58	1	Colloid Polym Sci 272 400-408 (1994)
(C7)2GE10Me	0	0.5	H1	13.73	506.4	58.3	1.58	1	Colloid Polym Sci 272 400-408 (1994)
(C7)2GE10Me	0	0.55	La	13.73	506.4	58.3	1.58	1	Colloid Polym Sci 272 400-408 (1994)
(C7)2GE10Me	0	0.6	La	13.73	506.4	58.3	1.58	1	Colloid Polym Sci 272 400-408 (1994)
(C7)2GE10Me	0	0.65	La	13.73	506.4	58.3	1.58	1	Colloid Polym Sci 272 400-408 (1994)
(C7)2GE10Me	0	0.7	La	13.73	506.4	58.3	1.58	1	Colloid Polym Sci 272 400-408 (1994)
(C7)2GE10Me	0	0.75	L2	13.73	506.4	58.3	1.58	1	Colloid Polym Sci 272 400-408 (1994)
(C7)2GE10Me	0	0.8	L2	13.73	506.4	58.3	1.58	1	Colloid Polym Sci 272 400-408 (1994)
(C7)2GE10Me	0	0.85	L2	13.73	506.4	58.3	1.58	1	Colloid Polym Sci 272 400-408 (1994)
(C7)2GE10Me	0	0.9	L2	13.73	506.4	58.3	1.58	1	Colloid Polym Sci 272 400-408 (1994)
(C7)2GE10Me	0	0.95	L2	13.73	506.4	58.3	1.58	1	Colloid Polym Sci 272 400-408 (1994)
(C7)2GE10Me	0	1	L2	13.73	506.4	58.3	1.58	1	Colloid Polym Sci 272 400-408 (1994)
(C7)2GE10Me	5	0	L1	13.73	506.4	58.3	1.58	1	Colloid Polym Sci 272 400-408 (1994)
(C7)2GE10Me	5	0.05	L1	13.73	506.4	58.3	1.58	1	Colloid Polym Sci 272 400-408 (1994)
(C7)2GE10Me	5	0.1	L1	13.73	506.4	58.3	1.58	1	Colloid Polym Sci 272 400-408 (1994)
(C7)2GE10Me	5	0.15	L1	13.73	506.4	58.3	1.58	1	Colloid Polym Sci 272 400-408 (1994)
(C7)2GE10Me	5	0.2	L1	13.73	506.4	58.3	1.58	1	Colloid Polym Sci 272 400-408 (1994)
(C7)2GE10Me	5	0.25	L1	13.73	506.4	58.3	1.58	1	Colloid Polym Sci 272 400-408 (1994)
(C7)2GE10Me	5	0.3	L1	13.73	506.4	58.3	1.58	1	Colloid Polym Sci 272 400-408 (1994)
(C7)2GE10Me	5	0.35	H1	13.73	506.4	58.3	1.58	1	Colloid Polym Sci 272 400-408 (1994)
(C7)2GE10Me	5	0.4	H1	13.73	506.4	58.3	1.58	1	Colloid Polym Sci 272 400-408 (1994)
(C7)2GE10Me	5	0.45	La	13.73	506.4	58.3	1.58	1	Colloid Polym Sci 272 400-408 (1994)
(C7)2GE10Me	5	0.5	La	13.73	506.4	58.3	1.58	1	Colloid Polym Sci 272 400-408 (1994)
(C7)2GE10Me	5	0.55	La	13.73	506.4	58.3	1.58	1	Colloid Polym Sci 272 400-408 (1994)
(C7)2GE10Me	5	0.6	La	13.73	506.4	58.3	1.58	1	Colloid Polym Sci 272 400-408 (1994)
(C7)2GE10Me	5	0.65	La	13.73	506.4	58.3	1.58	1	Colloid Polym Sci 272 400-408 (1994)
(C7)2GE10Me	5	0.7	La	13.73	506.4	58.3	1.58	1	Colloid Polym Sci 272 400-408 (1994)
(C7)2GE10Me	5	0.75	La	13.73	506.4	58.3	1.58	1	Colloid Polym Sci 272 400-408 (1994)
(C7)2GE10Me	5	0.8	L2	13.73	506.4	58.3	1.58	1	Colloid Polym Sci 272 400-408 (1994)
(C7)2GE10Me	5	0.85	L2	13.73	506.4	58.3	1.58	1	Colloid Polym Sci 272 400-408 (1994)
(C7)2GE10Me	5	0.9	L2	13.73	506.4	58.3	1.58	1	Colloid Polym Sci 272 400-408 (1994)
(C7)2GE10Me	5	0.95	L2	13.73	506.4	58.3	1.58	1	Colloid Polym Sci 272 400-408 (1994)
(C7)2GE10Me	5	1	L2	13.73	506.4	58.3	1.58	1	Colloid Polym Sci 272 400-408 (1994)
(C7)2GE10Me	10	0	L1	13.73	506.4	58.3	1.58	1	Colloid Polym Sci 272 400-408 (1994)
(C7)2GE10Me	10	0.05	L1	13.73	506.4	58.3	1.58	1	Colloid Polym Sci 272 400-408 (1994)
(C7)2GE10Me	10	0.1	L1	13.73	506.4	58.3	1.58	1	Colloid Polym Sci 272 400-408 (1994)
(C7)2GE10Me	10	0.15	L1	13.73	506.4	58.3	1.58	1	Colloid Polym Sci 272 400-408 (1994)
(C7)2GE10Me	10	0.2	L1	13.73	506.4	58.3	1.58	1	Colloid Polym Sci 272 400-408 (1994)
(C7)2GE10Me	10	0.25	L1	13.73	506.4	58.3	1.58	1	Colloid Polym Sci 272 400-408 (1994)
(C7)2GE10Me	10	0.3	H1	13.73	506.4	58.3	1.58	1	Colloid Polym Sci 272 400-408 (1994)
(C7)2GE10Me	10	0.35	H1	13.73	506.4	58.3	1.58	1	Colloid Polym Sci 272 400-408 (1994)
(C7)2GE10Me	10	0.4	H1	13.73	506.4	58.3	1.58	1	Colloid Polym Sci 272 400-408 (1994)
(C7)2GE10Me	10	0.45	H1	13.73	506.4	58.3	1.58	1	Colloid Polym Sci 272 400-408 (1994)
(C7)2GE10Me	10	0.5	L1	13.73	506.4	58.3	1.58	1	Colloid Polym Sci 272 400-408 (1994)
(C7)2GE10Me	10	0.55	La	13.73	506.4	58.3	1.58	1	Colloid Polym Sci 272 400-408 (1994)
(C7)2GE10Me	10	0.6	La	13.73	506.4	58.3	1.58	1	Colloid Polym Sci 272 400-408 (1994)
(C7)2GE10Me	10	0.65	La	13.73	506.4	58.3	1.58	1	Colloid Polym Sci 272 400-408 (1994)
(C7)2GE10Me	10	0.7	La	13.73	506.4	58.3	1.58	1	Colloid Polym Sci 272 400-408 (1994)
(C7)2GE10Me	10	0.75	La	13.73	506.4	58.3	1.58	1	Colloid Polym Sci 272 400-408 (1994)
(C7)2GE10Me	10	0.8	L2	13.73	506.4	58.3	1.58	1	Colloid Polym Sci 272 400-408 (1994)
(C7)2GE10Me	10	0.85	L2	13.73	506.4	58.3	1.58	1	Colloid Polym Sci 272 400-408 (1994)
(C7)2GE10Me	10	0.9	L2	13.73	506.4	58.3	1.58	1	Colloid Polym Sci 272 400-408 (1994)
(C7)2GE10Me	10	0.95	L2	13.73	506.4	58.3	1.58	1	Colloid Polym Sci 272 400-408 (1994)
(C7)2GE10Me	10	1	L2	13.73	506.4	58.3	1.58	1	Colloid Polym Sci 272 400-408 (1994)
(C7)2GE10Me	15	0	L1	13.73	506.4	58.3	1.58	1	Colloid Polym Sci 272 400-408 (1994)
(C7)2GE10Me	15	0.05	L1	13.73	506.4	58.3	1.58	1	Colloid Polym Sci 272 400-408 (1994)
(C7)2GE10Me	15	0.1	L1	13.73	506.4	58.3	1.58	1	Colloid Polym Sci 272 400-408 (1994)
(C7)2GE10Me	15	0.15	L1	13.73	506.4	58.3	1.58	1	Colloid Polym Sci 272 400-408 (1994)
(C7)2GE10Me	15	0.2	L1	13.73	506.4	58.3	1.58	1	Colloid Polym Sci 272 400-408 (1994)
(C7)2GE10Me	15	0.25	L1	13.73	506.4	58.3	1.58	1	Colloid Polym Sci 272 400-408 (1994)
(C7)2GE10Me	15	0.3	L1	13.73	506.4	58.3	1.58	1	Colloid Polym Sci 272 400-408 (1994)
(C7)2GE10Me	15	0.35	H1	13.73	506.4	58.3	1.58	1	Colloid Polym Sci 272 400-408 (1994)
(C7)2GE10Me	15	0.4	H1	13.73	506.4	58.3	1.58	1	Colloid Polym Sci 272 400-408 (1994)
(C7)2GE10Me	15	0.45	L1	13.73	506.4	58.3	1.58	1	Colloid Polym Sci 272 400-408 (1994)
(C7)2GE10Me	15	0.5	L1	13.73	506.4	58.3	1.58	1	Colloid Polym Sci 272 400-408 (1994)
(C7)2GE10Me	15	0.55	La	13.73	506.4	58.3	1.58	1	Colloid Polym Sci 272 400-408 (1994)
(C7)2GE10Me	15	0.6	La	13.73	506.4	58.3	1.58	1	Colloid Polym Sci 272 400-408 (1994)
(C7)2GE10Me	15	0.65	La	13.73	506.4	58.3	1.58	1	Colloid Polym Sci 272 400-408 (1994)
(C7)2GE10Me	15	0.7	La	13.73	506.4	58.3	1.58	1	Colloid Polym Sci 272 400-408 (1994)
(C7)2GE10Me	15	0.75	La	13.73	506.4	58.3	1.58	1	Colloid Polym Sci 272 400-408 (1994)
(C7)2GE10Me	15	0.8	L2	13.73	506.4	58.3	1.58	1	Colloid Polym Sci 272 400-408 (1994)
(C7)2GE10Me	15	0.85	L2	13.73	506.4	58.3	1.58	1	Colloid Polym Sci 272 400-408 (1994)
(C7)2GE10Me	15	0.9	L2	13.73	506.4	58.3	1.58	1	Colloid Polym Sci 272 400-408 (1994)
(C7)2GE10Me	15	0.95	L2	13.73	506.4	58.3	1.58	1	Colloid Polym Sci 272 400-408 (1994)
(C7)2GE10Me	15	1	L2	13.73	506.4	58.3	1.58	1	Colloid Polym Sci 272 400-408 (1994)
(C7)2GE10Me	20	0	L1	13.73	506.4	58.3	1.58	1	Colloid Polym Sci 272 400-408 (1994)
(C7)2GE10Me	20	0.05	L1	13.73	506.4	58.3	1.58	1	Colloid Polym Sci 272 400-408 (1994)
(C7)2GE10Me	20	0.1	L1	13.73	506.4	58.3	1.58	1	Colloid Polym Sci 272 400-408 (1994)
(C7)2GE10Me	20	0.15	L1	13.73	506.4	58.3	1.58	1	Colloid Polym Sci 272 400-408 (1994)
(C7)2GE10Me	20	0.2	L1	13.73	506.4	58.3	1.58	1	Colloid Polym Sci 272 400-408 (1994)
(C7)2GE10Me	20	0.25	L1	13.73	506.4	58.3	1.58	1	Colloid Polym Sci 272 400-408 (1994)
(C7)2GE10Me	20	0.3	L1	13.73	506.4	58.3	1.58	1	Colloid Polym Sci 272 400-408 (1994)
(C7)2GE10Me	20	0.35	L1	13.73	506.4	58.3	1.58	1	Colloid Polym Sci 272 400-408 (1994)
(C7)2GE10Me	20	0.4	L1	13.73	506.4	58.3	1.58	1	Colloid Polym Sci 272 400-408 (1994)
(C7)2GE10Me	20	0.45	L1	13.73	506.4	58.3	1.58	1	Colloid Polym Sci 272 400-408 (1994)
(C7)2GE10Me	20	0.5	L1	13.73	506.4	58.3	1.58	1	Colloid Polym Sci 272 400-408 (1994)
(C7)2GE10Me	20	0.55	La	13.73	506.4	58.3	1.58	1	Colloid Polym Sci 272 400-408 (1994)
(C7)2GE10Me	20	0.6	La	13.73	506.4	58.3	1.58	1	Colloid Polym Sci 272 400-408 (1994)
(C7)2GE10Me	20	0.65	La	13.73	506.4	58.3	1.58	1	Colloid Polym Sci 272 400-408 (1994)
(C7)2GE10Me	20	0.7	La	13.73	506.4	58.3	1.58	1	Colloid Polym Sci 272 400-408 (1994)
(C7)2GE10Me	20	0.75	L2	13.73	506.4	58.3	1.58	1	Colloid Polym Sci 272 400-408 (1994)
(C7)2GE10Me	20	0.8	L2	13.73	506.4	58.3	1.58	1	Colloid Polym Sci 272 400-408 (1994)
(C7)2GE10Me	20	0.85	L2	13.73	506.4	58.3	1.58	1	Colloid Polym Sci 272 400-408 (1994)
(C7)2GE10Me	20	0.9	L2	13.73	506.4	58.3	1.58	1	Colloid Polym Sci 272 400-408 (1994)
(C7)2GE10Me	20	0.95	L2	13.73	506.4	58.3	1.58	1	Colloid Polym Sci 272 400-408 (1994)
(C7)2GE10Me	20	1	L2	13.73	506.4	58.3	1.58	1	Colloid Polym Sci 272 400-408 (1994)
(C7)2GE10Me	25	0	L1	13.73	506.4	58.3	1.58	1	Colloid Polym Sci 272 400-408 (1994)
(C7)2GE10Me	25	0.05	L1	13.73	506.4	58.3	1.58	1	Colloid Polym Sci 272 400-408 (1994)
(C7)2GE10Me	25	0.1	L1	13.73	506.4	58.3	1.58	1	Colloid Polym Sci 272 400-408 (1994)
(C7)2GE10Me	25	0.15	L1	13.73	506.4	58.3	1.58	1	Colloid Polym Sci 272 400-408 (1994)
(C7)2GE10Me	25	0.2	L1	13.73	506.4	58.3	1.58	1	Colloid Polym Sci 272 400-408 (1994)
(C7)2GE10Me	25	0.25	L1	13.73	506.4	58.3	1.58	1	Colloid Polym Sci 272 400-408 (1994)
(C7)2GE10Me	25	0.3	L1	13.73	506.4	58.3	1.58	1	Colloid Polym Sci 272 400-408 (1994)
(C7)2GE10Me	25	0.35	L1	13.73	506.4	58.3	1.58	1	Colloid Polym Sci 272 400-408 (1994)
(C7)2GE10Me	25	0.4	L1	13.73	506.4	58.3	1.58	1	Colloid Polym Sci 272 400-408 (1994)
(C7)2GE10Me	25	0.45	L1	13.73	506.4	58.3	1.58	1	Colloid Polym Sci 272 400-408 (1994)
(C7)2GE10Me	25	0.5	L1	13.73	506.4	58.3	1.58	1	Colloid Polym Sci 272 400-408 (1994)
(C7)2GE10Me	25	0.55	La	13.73	506.4	58.3	1.58	1	Colloid Polym Sci 272 400-408 (1994)
(C7)2GE10Me	25	0.6	La	13.73	506.4	58.3	1.58	1	Colloid Polym Sci 272 400-408 (1994)
(C7)2GE10Me	25	0.65	La	13.73	506.4	58.3	1.58	1	Colloid Polym Sci 272 400-408 (1994)
(C7)2GE10Me	25	0.7	La	13.73	506.4	58.3	1.58	1	Colloid Polym Sci 272 400-408 (1994)
(C7)2GE10Me	25	0.75	L2	13.73	506.4	58.3	1.58	1	Colloid Polym Sci 272 400-408 (1994)
(C7)2GE10Me	25	0.8	L2	13.73	506.4	58.3	1.58	1	Colloid Polym Sci 272 400-408 (1994)
(C7)2GE10Me	25	0.85	L2	13.73	506.4	58.3	1.58	1	Colloid Polym Sci 272 400-408 (1994)
(C7)2GE10Me	25	0.9	L2	13.73	506.4	58.3	1.58	1	Colloid Polym Sci 272 400-408 (1994)
(C7)2GE10Me	25	0.95	L2	13.73	506.4	58.3	1.58	1	Colloid Polym Sci 272 400-408 (1994)
(C7)2GE10Me	25	1	L2	13.73	506.4	58.3	1.58	1	Colloid Polym Sci 272 400-408 (1994)
(C7)2GE10Me	30	0	L1	13.73	506.4	58.3	1.58	1	Colloid Polym Sci 272 400-408 (1994)
(C7)2GE10Me	30	0.05	L1	13.73	506.4	58.3	1.58	1	Colloid Polym Sci 272 400-408 (1994)
(C7)2GE10Me	30	0.1	L1	13.73	506.4	58.3	1.58	1	Colloid Polym Sci 272 400-408 (1994)
(C7)2GE10Me	30	0.15	L1	13.73	506.4	58.3	1.58	1	Colloid Polym Sci 272 400-408 (1994)
(C7)2GE10Me	30	0.2	L1	13.73	506.4	58.3	1.58	1	Colloid Polym Sci 272 400-408 (1994)
(C7)2GE10Me	30	0.25	L1	13.73	506.4	58.3	1.58	1	Colloid Polym Sci 272 400-408 (1994)
(C7)2GE10Me	30	0.3	L1	13.73	506.4	58.3	1.58	1	Colloid Polym Sci 272 400-408 (1994)
(C7)2GE10Me	30	0.35	L1	13.73	506.4	58.3	1.58	1	Colloid Polym Sci 272 400-408 (1994)
(C7)2GE10Me	30	0.4	L1	13.73	506.4	58.3	1.58	1	Colloid Polym Sci 272 400-408 (1994)
(C7)2GE10Me	30	0.45	L1	13.73	506.4	58.3	1.58	1	Colloid Polym Sci 272 400-408 (1994)
(C7)2GE10Me	30	0.5	L1	13.73	506.4	58.3	1.58	1	Colloid Polym Sci 272 400-408 (1994)
(C7)2GE10Me	30	0.55	La	13.73	506.4	58.3	1.58	1	Colloid Polym Sci 272 400-408 (1994)
(C7)2GE10Me	30	0.6	La	13.73	506.4	58.3	1.58	1	Colloid Polym Sci 272 400-408 (1994)
(C7)2GE10Me	30	0.65	La	13.73	506.4	58.3	1.58	1	Colloid Polym Sci 272 400-408 (1994)
(C7)2GE10Me	30	0.7	L2	13.73	506.4	58.3	1.58	1	Colloid Polym Sci 272 400-408 (1994)
(C7)2GE10Me	30	0.75	L2	13.73	506.4	58.3	1.58	1	Colloid Polym Sci 272 400-408 (1994)
(C7)2GE10Me	30	0.8	L2	13.73	506.4	58.3	1.58	1	Colloid Polym Sci 272 400-408 (1994)
(C7)2GE10Me	30	0.85	L2	13.73	506.4	58.3	1.58	1	Colloid Polym Sci 272 400-408 (1994)
(C7)2GE10Me	30	0.9	L2	13.73	506.4	58.3	1.58	1	Colloid Polym Sci 272 400-408 (1994)
(C7)2GE10Me	30	0.95	L2	13.73	506.4	58.3	1.58	1	Colloid Polym Sci 272 400-408 (1994)
(C7)2GE10Me	30	1	L2	13.73	506.4	58.3	1.58	1	Colloid Polym Sci 272 400-408 (1994)
(C7)2GE10Me	35	0	L1	13.73	506.4	58.3	1.58	1	Colloid Polym Sci 272 400-408 (1994)
(C7)2GE10Me	35	0.05	L1	13.73	506.4	58.3	1.58	1	Colloid Polym Sci 272 400-408 (1994)
(C7)2GE10Me	35	0.1	L1	13.73	506.4	58.3	1.58	1	Colloid Polym Sci 272 400-408 (1994)
(C7)2GE10Me	35	0.15	L1	13.73	506.4	58.3	1.58	1	Colloid Polym Sci 272 400-408 (1994)
(C7)2GE10Me	35	0.2	L1	13.73	506.4	58.3	1.58	1	Colloid Polym Sci 272 400-408 (1994)
(C7)2GE10Me	35	0.25	L1	13.73	506.4	58.3	1.58	1	Colloid Polym Sci 272 400-408 (1994)
(C7)2GE10Me	35	0.3	L1	13.73	506.4	58.3	1.58	1	Colloid Polym Sci 272 400-408 (1994)
(C7)2GE10Me	35	0.35	L1	13.73	506.4	58.3	1.58	1	Colloid Polym Sci 272 400-408 (1994)
(C7)2GE10Me	35	0.4	L1	13.73	506.4	58.3	1.58	1	Colloid Polym Sci 272 400-408 (1994)
(C7)2GE10Me	35	0.45	L1	13.73	506.4	58.3	1.58	1	Colloid Polym Sci 272 400-408 (1994)
(C7)2GE10Me	35	0.5	L1	13.73	506.4	58.3	1.58	1	Colloid Polym Sci 272 400-408 (1994)
(C7)2GE10Me	35	0.55	La	13.73	506.4	58.3	1.58	1	Colloid Polym Sci 272 400-408 (1994)
(C7)2GE10Me	35	0.6	La	13.73	506.4	58.3	1.58	1	Colloid Polym Sci 272 400-408 (1994)
(C7)2GE10Me	35	0.65	La	13.73	506.4	58.3	1.58	1	Colloid Polym Sci 272 400-408 (1994)
(C7)2GE10Me	35	0.7	La	13.73	506.4	58.3	1.58	1	Colloid Polym Sci 272 400-408 (1994)
(C7)2GE10Me	35	0.75	L2	13.73	506.4	58.3	1.58	1	Colloid Polym Sci 272 400-408 (1994)
(C7)2GE10Me	35	0.8	L2	13.73	506.4	58.3	1.58	1	Colloid Polym Sci 272 400-408 (1994)
(C7)2GE10Me	35	0.85	L2	13.73	506.4	58.3	1.58	1	Colloid Polym Sci 272 400-408 (1994)
(C7)2GE10Me	35	0.9	L2	13.73	506.4	58.3	1.58	1	Colloid Polym Sci 272 400-408 (1994)
(C7)2GE10Me	35	0.95	L2	13.73	506.4	58.3	1.58	1	Colloid Polym Sci 272 400-408 (1994)
(C7)2GE10Me	35	1	L2	13.73	506.4	58.3	1.58	1	Colloid Polym Sci 272 400-408 (1994)
(C7)2GE10Me	40	0	L1	13.73	506.4	58.3	1.58	1	Colloid Polym Sci 272 400-408 (1994)
(C7)2GE10Me	40	0.05	Water + L	13.73	506.4	58.3	1.58	1	Colloid Polym Sci 272 400-408 (1994)
(C7)2GE10Me	40	0.1	Water + L	13.73	506.4	58.3	1.58	1	Colloid Polym Sci 272 400-408 (1994)
(C7)2GE10Me	40	0.15	Water + L	13.73	506.4	58.3	1.58	1	Colloid Polym Sci 272 400-408 (1994)
(C7)2GE10Me	40	0.2	L1	13.73	506.4	58.3	1.58	1	Colloid Polym Sci 272 400-408 (1994)
(C7)2GE10Me	40	0.25	L1	13.73	506.4	58.3	1.58	1	Colloid Polym Sci 272 400-408 (1994)
(C7)2GE10Me	40	0.3	L1	13.73	506.4	58.3	1.58	1	Colloid Polym Sci 272 400-408 (1994)
(C7)2GE10Me	40	0.35	L1	13.73	506.4	58.3	1.58	1	Colloid Polym Sci 272 400-408 (1994)
(C7)2GE10Me	40	0.4	L1	13.73	506.4	58.3	1.58	1	Colloid Polym Sci 272 400-408 (1994)
(C7)2GE10Me	40	0.45	L1	13.73	506.4	58.3	1.58	1	Colloid Polym Sci 272 400-408 (1994)
(C7)2GE10Me	40	0.5	La	13.73	506.4	58.3	1.58	1	Colloid Polym Sci 272 400-408 (1994)
(C7)2GE10Me	40	0.55	La	13.73	506.4	58.3	1.58	1	Colloid Polym Sci 272 400-408 (1994)
(C7)2GE10Me	40	0.6	La	13.73	506.4	58.3	1.58	1	Colloid Polym Sci 272 400-408 (1994)
(C7)2GE10Me	40	0.65	La	13.73	506.4	58.3	1.58	1	Colloid Polym Sci 272 400-408 (1994)
(C7)2GE10Me	40	0.7	L2	13.73	506.4	58.3	1.58	1	Colloid Polym Sci 272 400-408 (1994)
(C7)2GE10Me	40	0.75	L2	13.73	506.4	58.3	1.58	1	Colloid Polym Sci 272 400-408 (1994)
(C7)2GE10Me	40	0.8	L2	13.73	506.4	58.3	1.58	1	Colloid Polym Sci 272 400-408 (1994)
(C7)2GE10Me	40	0.85	L2	13.73	506.4	58.3	1.58	1	Colloid Polym Sci 272 400-408 (1994)
(C7)2GE10Me	40	0.9	L2	13.73	506.4	58.3	1.58	1	Colloid Polym Sci 272 400-408 (1994)
(C7)2GE10Me	40	0.95	L2	13.73	506.4	58.3	1.58	1	Colloid Polym Sci 272 400-408 (1994)
(C7)2GE10Me	40	1	L2	13.73	506.4	58.3	1.58	1	Colloid Polym Sci 272 400-408 (1994)
(C7)2GE10Me	45	0	Water + L	13.73	506.4	58.3	1.58	1	Colloid Polym Sci 272 400-408 (1994)
(C7)2GE10Me	45	0.05	Water + L	13.73	506.4	58.3	1.58	1	Colloid Polym Sci 272 400-408 (1994)
(C7)2GE10Me	45	0.1	Water + L	13.73	506.4	58.3	1.58	1	Colloid Polym Sci 272 400-408 (1994)
(C7)2GE10Me	45	0.15	Water + L	13.73	506.4	58.3	1.58	1	Colloid Polym Sci 272 400-408 (1994)
(C7)2GE10Me	45	0.2	Water + L	13.73	506.4	58.3	1.58	1	Colloid Polym Sci 272 400-408 (1994)
(C7)2GE10Me	45	0.25	Water + L	13.73	506.4	58.3	1.58	1	Colloid Polym Sci 272 400-408 (1994)
(C7)2GE10Me	45	0.3	Water + L	13.73	506.4	58.3	1.58	1	Colloid Polym Sci 272 400-408 (1994)
(C7)2GE10Me	45	0.35	La	13.73	506.4	58.3	1.58	1	Colloid Polym Sci 272 400-408 (1994)
(C7)2GE10Me	45	0.4	La	13.73	506.4	58.3	1.58	1	Colloid Polym Sci 272 400-408 (1994)
(C7)2GE10Me	45	0.45	La	13.73	506.4	58.3	1.58	1	Colloid Polym Sci 272 400-408 (1994)
(C7)2GE10Me	45	0.5	La	13.73	506.4	58.3	1.58	1	Colloid Polym Sci 272 400-408 (1994)
(C7)2GE10Me	45	0.55	La	13.73	506.4	58.3	1.58	1	Colloid Polym Sci 272 400-408 (1994)
(C7)2GE10Me	45	0.6	La	13.73	506.4	58.3	1.58	1	Colloid Polym Sci 272 400-408 (1994)
(C7)2GE10Me	45	0.65	La	13.73	506.4	58.3	1.58	1	Colloid Polym Sci 272 400-408 (1994)
(C7)2GE10Me	45	0.7	L2	13.73	506.4	58.3	1.58	1	Colloid Polym Sci 272 400-408 (1994)
(C7)2GE10Me	45	0.75	L2	13.73	506.4	58.3	1.58	1	Colloid Polym Sci 272 400-408 (1994)
(C7)2GE10Me	45	0.8	L2	13.73	506.4	58.3	1.58	1	Colloid Polym Sci 272 400-408 (1994)
(C7)2GE10Me	45	0.85	L2	13.73	506.4	58.3	1.58	1	Colloid Polym Sci 272 400-408 (1994)
(C7)2GE10Me	45	0.9	L2	13.73	506.4	58.3	1.58	1	Colloid Polym Sci 272 400-408 (1994)
(C7)2GE10Me	45	0.95	L2	13.73	506.4	58.3	1.58	1	Colloid Polym Sci 272 400-408 (1994)
(C7)2GE10Me	45	1	L2	13.73	506.4	58.3	1.58	1	Colloid Polym Sci 272 400-408 (1994)
(C7)2GE10Me	50	0	Water + L	13.73	506.4	58.3	1.58	1	Colloid Polym Sci 272 400-408 (1994)
(C7)2GE10Me	50	0.05	Water + L	13.73	506.4	58.3	1.58	1	Colloid Polym Sci 272 400-408 (1994)
(C7)2GE10Me	50	0.1	Water + L	13.73	506.4	58.3	1.58	1	Colloid Polym Sci 272 400-408 (1994)
(C7)2GE10Me	50	0.15	Water + L	13.73	506.4	58.3	1.58	1	Colloid Polym Sci 272 400-408 (1994)
(C7)2GE10Me	50	0.2	Water + L	13.73	506.4	58.3	1.58	1	Colloid Polym Sci 272 400-408 (1994)
(C7)2GE10Me	50	0.25	Water + L	13.73	506.4	58.3	1.58	1	Colloid Polym Sci 272 400-408 (1994)
(C7)2GE10Me	50	0.3	La	13.73	506.4	58.3	1.58	1	Colloid Polym Sci 272 400-408 (1994)
(C7)2GE10Me	50	0.35	La	13.73	506.4	58.3	1.58	1	Colloid Polym Sci 272 400-408 (1994)
(C7)2GE10Me	50	0.4	La	13.73	506.4	58.3	1.58	1	Colloid Polym Sci 272 400-408 (1994)
(C7)2GE10Me	50	0.45	La	13.73	506.4	58.3	1.58	1	Colloid Polym Sci 272 400-408 (1994)
(C7)2GE10Me	50	0.5	La	13.73	506.4	58.3	1.58	1	Colloid Polym Sci 272 400-408 (1994)
(C7)2GE10Me	50	0.55	La	13.73	506.4	58.3	1.58	1	Colloid Polym Sci 272 400-408 (1994)
(C7)2GE10Me	50	0.6	L2	13.73	506.4	58.3	1.58	1	Colloid Polym Sci 272 400-408 (1994)
(C7)2GE10Me	50	0.65	L2	13.73	506.4	58.3	1.58	1	Colloid Polym Sci 272 400-408 (1994)
(C7)2GE10Me	50	0.7	L2	13.73	506.4	58.3	1.58	1	Colloid Polym Sci 272 400-408 (1994)
(C7)2GE10Me	50	0.75	L2	13.73	506.4	58.3	1.58	1	Colloid Polym Sci 272 400-408 (1994)
(C7)2GE10Me	50	0.8	L2	13.73	506.4	58.3	1.58	1	Colloid Polym Sci 272 400-408 (1994)
(C7)2GE10Me	50	0.85	L2	13.73	506.4	58.3	1.58	1	Colloid Polym Sci 272 400-408 (1994)
(C7)2GE10Me	50	0.9	L2	13.73	506.4	58.3	1.58	1	Colloid Polym Sci 272 400-408 (1994)
(C7)2GE10Me	50	0.95	L2	13.73	506.4	58.3	1.58	1	Colloid Polym Sci 272 400-408 (1994)
(C7)2GE10Me	50	1	L2	13.73	506.4	58.3	1.58	1	Colloid Polym Sci 272 400-408 (1994)
(C7)2GE10Me	55	0	Water + L	13.73	506.4	58.3	1.58	1	Colloid Polym Sci 272 400-408 (1994)
(C7)2GE10Me	55	0.05	Water + L	13.73	506.4	58.3	1.58	1	Colloid Polym Sci 272 400-408 (1994)
(C7)2GE10Me	55	0.1	Water + L	13.73	506.4	58.3	1.58	1	Colloid Polym Sci 272 400-408 (1994)
(C7)2GE10Me	55	0.15	Water + L	13.73	506.4	58.3	1.58	1	Colloid Polym Sci 272 400-408 (1994)
(C7)2GE10Me	55	0.2	Water + L	13.73	506.4	58.3	1.58	1	Colloid Polym Sci 272 400-408 (1994)
(C7)2GE10Me	55	0.25	Water + L	13.73	506.4	58.3	1.58	1	Colloid Polym Sci 272 400-408 (1994)
(C7)2GE10Me	55	0.3	La	13.73	506.4	58.3	1.58	1	Colloid Polym Sci 272 400-408 (1994)
(C7)2GE10Me	55	0.35	La	13.73	506.4	58.3	1.58	1	Colloid Polym Sci 272 400-408 (1994)
(C7)2GE10Me	55	0.4	La	13.73	506.4	58.3	1.58	1	Colloid Polym Sci 272 400-408 (1994)
(C7)2GE10Me	55	0.45	La	13.73	506.4	58.3	1.58	1	Colloid Polym Sci 272 400-408 (1994)
(C7)2GE10Me	55	0.5	La	13.73	506.4	58.3	1.58	1	Colloid Polym Sci 272 400-408 (1994)
(C7)2GE10Me	55	0.55	L2	13.73	506.4	58.3	1.58	1	Colloid Polym Sci 272 400-408 (1994)
(C7)2GE10Me	55	0.6	L2	13.73	506.4	58.3	1.58	1	Colloid Polym Sci 272 400-408 (1994)
(C7)2GE10Me	55	0.65	L2	13.73	506.4	58.3	1.58	1	Colloid Polym Sci 272 400-408 (1994)
(C7)2GE10Me	55	0.7	L2	13.73	506.4	58.3	1.58	1	Colloid Polym Sci 272 400-408 (1994)
(C7)2GE10Me	55	0.75	L2	13.73	506.4	58.3	1.58	1	Colloid Polym Sci 272 400-408 (1994)
(C7)2GE10Me	55	0.8	L2	13.73	506.4	58.3	1.58	1	Colloid Polym Sci 272 400-408 (1994)
(C7)2GE10Me	55	0.85	L2	13.73	506.4	58.3	1.58	1	Colloid Polym Sci 272 400-408 (1994)
(C7)2GE10Me	55	0.9	L2	13.73	506.4	58.3	1.58	1	Colloid Polym Sci 272 400-408 (1994)
(C7)2GE10Me	55	0.95	L2	13.73	506.4	58.3	1.58	1	Colloid Polym Sci 272 400-408 (1994)
(C7)2GE10Me	55	1	L2	13.73	506.4	58.3	1.58	1	Colloid Polym Sci 272 400-408 (1994)
(C7)2GE10Me	60	0	Water + L	13.73	506.4	58.3	1.58	1	Colloid Polym Sci 272 400-408 (1994)
(C7)2GE10Me	60	0.05	Water + L	13.73	506.4	58.3	1.58	1	Colloid Polym Sci 272 400-408 (1994)
(C7)2GE10Me	60	0.1	Water + L	13.73	506.4	58.3	1.58	1	Colloid Polym Sci 272 400-408 (1994)
(C7)2GE10Me	60	0.15	Water + L	13.73	506.4	58.3	1.58	1	Colloid Polym Sci 272 400-408 (1994)
(C7)2GE10Me	60	0.2	Water + L	13.73	506.4	58.3	1.58	1	Colloid Polym Sci 272 400-408 (1994)
(C7)2GE10Me	60	0.25	Water + L	13.73	506.4	58.3	1.58	1	Colloid Polym Sci 272 400-408 (1994)
(C7)2GE10Me	60	0.3	Water + L	13.73	506.4	58.3	1.58	1	Colloid Polym Sci 272 400-408 (1994)
(C7)2GE10Me	60	0.35	Water + L	13.73	506.4	58.3	1.58	1	Colloid Polym Sci 272 400-408 (1994)
(C7)2GE10Me	60	0.4	Water + L	13.73	506.4	58.3	1.58	1	Colloid Polym Sci 272 400-408 (1994)
(C7)2GE10Me	60	0.45	Water + L	13.73	506.4	58.3	1.58	1	Colloid Polym Sci 272 400-408 (1994)
(C7)2GE10Me	60	0.5	Water + L	13.73	506.4	58.3	1.58	1	Colloid Polym Sci 272 400-408 (1994)
(C7)2GE10Me	60	0.55	Water + L	13.73	506.4	58.3	1.58	1	Colloid Polym Sci 272 400-408 (1994)
(C7)2GE10Me	60	0.6	Water + L	13.73	506.4	58.3	1.58	1	Colloid Polym Sci 272 400-408 (1994)
(C7)2GE10Me	60	0.65	L2	13.73	506.4	58.3	1.58	1	Colloid Polym Sci 272 400-408 (1994)
(C7)2GE10Me	60	0.7	L2	13.73	506.4	58.3	1.58	1	Colloid Polym Sci 272 400-408 (1994)
(C7)2GE10Me	60	0.75	L2	13.73	506.4	58.3	1.58	1	Colloid Polym Sci 272 400-408 (1994)
(C7)2GE10Me	60	0.8	L2	13.73	506.4	58.3	1.58	1	Colloid Polym Sci 272 400-408 (1994)
(C7)2GE10Me	60	0.85	L2	13.73	506.4	58.3	1.58	1	Colloid Polym Sci 272 400-408 (1994)
(C7)2GE10Me	60	0.9	L2	13.73	506.4	58.3	1.58	1	Colloid Polym Sci 272 400-408 (1994)
(C7)2GE10Me	60	0.95	L2	13.73	506.4	58.3	1.58	1	Colloid Polym Sci 272 400-408 (1994)
(C7)2GE10Me	60	1	L2	13.73	506.4	58.3	1.58	1	Colloid Polym Sci 272 400-408 (1994)
(C7)2GE10Me	65	0	Water + L	13.73	506.4	58.3	1.58	1	Colloid Polym Sci 272 400-408 (1994)
(C7)2GE10Me	65	0.05	Water + L	13.73	506.4	58.3	1.58	1	Colloid Polym Sci 272 400-408 (1994)
(C7)2GE10Me	65	0.1	Water + L	13.73	506.4	58.3	1.58	1	Colloid Polym Sci 272 400-408 (1994)
(C7)2GE10Me	65	0.15	Water + L	13.73	506.4	58.3	1.58	1	Colloid Polym Sci 272 400-408 (1994)
(C7)2GE10Me	65	0.2	Water + L	13.73	506.4	58.3	1.58	1	Colloid Polym Sci 272 400-408 (1994)
(C7)2GE10Me	65	0.25	Water + L	13.73	506.4	58.3	1.58	1	Colloid Polym Sci 272 400-408 (1994)
(C7)2GE10Me	65	0.3	Water + L	13.73	506.4	58.3	1.58	1	Colloid Polym Sci 272 400-408 (1994)
(C7)2GE10Me	65	0.35	Water + L	13.73	506.4	58.3	1.58	1	Colloid Polym Sci 272 400-408 (1994)
(C7)2GE10Me	65	0.4	Water + L	13.73	506.4	58.3	1.58	1	Colloid Polym Sci 272 400-408 (1994)
(C7)2GE10Me	65	0.45	Water + L	13.73	506.4	58.3	1.58	1	Colloid Polym Sci 272 400-408 (1994)
(C7)2GE10Me	65	0.5	Water + L	13.73	506.4	58.3	1.58	1	Colloid Polym Sci 272 400-408 (1994)
(C7)2GE10Me	65	0.55	Water + L	13.73	506.4	58.3	1.58	1	Colloid Polym Sci 272 400-408 (1994)
(C7)2GE10Me	65	0.6	Water + L	13.73	506.4	58.3	1.58	1	Colloid Polym Sci 272 400-408 (1994)
(C7)2GE10Me	65	0.65	Water + L	13.73	506.4	58.3	1.58	1	Colloid Polym Sci 272 400-408 (1994)
(C7)2GE10Me	65	0.7	Water + L	13.73	506.4	58.3	1.58	1	Colloid Polym Sci 272 400-408 (1994)
(C7)2GE10Me	65	0.75	Water + L	13.73	506.4	58.3	1.58	1	Colloid Polym Sci 272 400-408 (1994)
(C7)2GE10Me	65	0.8	Water + L	13.73	506.4	58.3	1.58	1	Colloid Polym Sci 272 400-408 (1994)
(C7)2GE10Me	65	0.85	L2	13.73	506.4	58.3	1.58	1	Colloid Polym Sci 272 400-408 (1994)
(C7)2GE10Me	65	0.9	L2	13.73	506.4	58.3	1.58	1	Colloid Polym Sci 272 400-408 (1994)
(C7)2GE10Me	65	0.95	L2	13.73	506.4	58.3	1.58	1	Colloid Polym Sci 272 400-408 (1994)
(C7)2GE10Me	65	1	L2	13.73	506.4	58.3	1.58	1	Colloid Polym Sci 272 400-408 (1994)
(C7)2GE10Me	70	0	Water + L	13.73	506.4	58.3	1.58	1	Colloid Polym Sci 272 400-408 (1994)
(C7)2GE10Me	70	0.05	Water + L	13.73	506.4	58.3	1.58	1	Colloid Polym Sci 272 400-408 (1994)
(C7)2GE10Me	70	0.1	Water + L	13.73	506.4	58.3	1.58	1	Colloid Polym Sci 272 400-408 (1994)
(C7)2GE10Me	70	0.15	Water + L	13.73	506.4	58.3	1.58	1	Colloid Polym Sci 272 400-408 (1994)
(C7)2GE10Me	70	0.2	Water + L	13.73	506.4	58.3	1.58	1	Colloid Polym Sci 272 400-408 (1994)
(C7)2GE10Me	70	0.25	Water + L	13.73	506.4	58.3	1.58	1	Colloid Polym Sci 272 400-408 (1994)
(C7)2GE10Me	70	0.3	Water + L	13.73	506.4	58.3	1.58	1	Colloid Polym Sci 272 400-408 (1994)
(C7)2GE10Me	70	0.35	Water + L	13.73	506.4	58.3	1.58	1	Colloid Polym Sci 272 400-408 (1994)
(C7)2GE10Me	70	0.4	Water + L	13.73	506.4	58.3	1.58	1	Colloid Polym Sci 272 400-408 (1994)
(C7)2GE10Me	70	0.45	Water + L	13.73	506.4	58.3	1.58	1	Colloid Polym Sci 272 400-408 (1994)
(C7)2GE10Me	70	0.5	Water + L	13.73	506.4	58.3	1.58	1	Colloid Polym Sci 272 400-408 (1994)
(C7)2GE10Me	70	0.55	Water + L	13.73	506.4	58.3	1.58	1	Colloid Polym Sci 272 400-408 (1994)
(C7)2GE10Me	70	0.6	Water + L	13.73	506.4	58.3	1.58	1	Colloid Polym Sci 272 400-408 (1994)
(C7)2GE10Me	70	0.65	Water + L	13.73	506.4	58.3	1.58	1	Colloid Polym Sci 272 400-408 (1994)
(C7)2GE10Me	70	0.7	Water + L	13.73	506.4	58.3	1.58	1	Colloid Polym Sci 272 400-408 (1994)
(C7)2GE10Me	70	0.75	Water + L	13.73	506.4	58.3	1.58	1	Colloid Polym Sci 272 400-408 (1994)
(C7)2GE10Me	70	0.8	Water + L	13.73	506.4	58.3	1.58	1	Colloid Polym Sci 272 400-408 (1994)
(C7)2GE10Me	70	0.85	Water + L	13.73	506.4	58.3	1.58	1	Colloid Polym Sci 272 400-408 (1994)
(C7)2GE10Me	70	0.9	L2	13.73	506.4	58.3	1.58	1	Colloid Polym Sci 272 400-408 (1994)
(C7)2GE10Me	70	0.95	L2	13.73	506.4	58.3	1.58	1	Colloid Polym Sci 272 400-408 (1994)
(C7)2GE10Me	70	1	L2	13.73	506.4	58.3	1.58	1	Colloid Polym Sci 272 400-408 (1994)
(C7)2GE10Me	75	0	Water + L	13.73	506.4	58.3	1.58	1	Colloid Polym Sci 272 400-408 (1994)
(C7)2GE10Me	75	0.05	Water + L	13.73	506.4	58.3	1.58	1	Colloid Polym Sci 272 400-408 (1994)
(C7)2GE10Me	75	0.1	Water + L	13.73	506.4	58.3	1.58	1	Colloid Polym Sci 272 400-408 (1994)
(C7)2GE10Me	75	0.15	Water + L	13.73	506.4	58.3	1.58	1	Colloid Polym Sci 272 400-408 (1994)
(C7)2GE10Me	75	0.2	Water + L	13.73	506.4	58.3	1.58	1	Colloid Polym Sci 272 400-408 (1994)
(C7)2GE10Me	75	0.25	Water + L	13.73	506.4	58.3	1.58	1	Colloid Polym Sci 272 400-408 (1994)
(C7)2GE10Me	75	0.3	Water + L	13.73	506.4	58.3	1.58	1	Colloid Polym Sci 272 400-408 (1994)
(C7)2GE10Me	75	0.35	Water + L	13.73	506.4	58.3	1.58	1	Colloid Polym Sci 272 400-408 (1994)
(C7)2GE10Me	75	0.4	Water + L	13.73	506.4	58.3	1.58	1	Colloid Polym Sci 272 400-408 (1994)
(C7)2GE10Me	75	0.45	Water + L	13.73	506.4	58.3	1.58	1	Colloid Polym Sci 272 400-408 (1994)
(C7)2GE10Me	75	0.5	Water + L	13.73	506.4	58.3	1.58	1	Colloid Polym Sci 272 400-408 (1994)
(C7)2GE10Me	75	0.55	Water + L	13.73	506.4	58.3	1.58	1	Colloid Polym Sci 272 400-408 (1994)
(C7)2GE10Me	75	0.6	Water + L	13.73	506.4	58.3	1.58	1	Colloid Polym Sci 272 400-408 (1994)
(C7)2GE10Me	75	0.65	Water + L	13.73	506.4	58.3	1.58	1	Colloid Polym Sci 272 400-408 (1994)
(C7)2GE10Me	75	0.7	Water + L	13.73	506.4	58.3	1.58	1	Colloid Polym Sci 272 400-408 (1994)
(C7)2GE10Me	75	0.75	Water + L	13.73	506.4	58.3	1.58	1	Colloid Polym Sci 272 400-408 (1994)
(C7)2GE10Me	75	0.8	Water + L	13.73	506.4	58.3	1.58	1	Colloid Polym Sci 272 400-408 (1994)
(C7)2GE10Me	75	0.85	Water + L	13.73	506.4	58.3	1.58	1	Colloid Polym Sci 272 400-408 (1994)
(C7)2GE10Me	75	0.9	Water + L	13.73	506.4	58.3	1.58	1	Colloid Polym Sci 272 400-408 (1994)
(C7)2GE10Me	75	0.95	Water + L	13.73	506.4	58.3	1.58	1	Colloid Polym Sci 272 400-408 (1994)
(C7)2GE10Me	75	1	L2	13.73	506.4	58.3	1.58	1	Colloid Polym Sci 272 400-408 (1994)
(C7)2GE10Me	80	0	Water + L	13.73	506.4	58.3	1.58	1	Colloid Polym Sci 272 400-408 (1994)
(C7)2GE10Me	80	0.05	Water + L	13.73	506.4	58.3	1.58	1	Colloid Polym Sci 272 400-408 (1994)
(C7)2GE10Me	80	0.1	Water + L	13.73	506.4	58.3	1.58	1	Colloid Polym Sci 272 400-408 (1994)
(C7)2GE10Me	80	0.15	Water + L	13.73	506.4	58.3	1.58	1	Colloid Polym Sci 272 400-408 (1994)
(C7)2GE10Me	80	0.2	Water + L	13.73	506.4	58.3	1.58	1	Colloid Polym Sci 272 400-408 (1994)
(C7)2GE10Me	80	0.25	Water + L	13.73	506.4	58.3	1.58	1	Colloid Polym Sci 272 400-408 (1994)
(C7)2GE10Me	80	0.3	Water + L	13.73	506.4	58.3	1.58	1	Colloid Polym Sci 272 400-408 (1994)
(C7)2GE10Me	80	0.35	Water + L	13.73	506.4	58.3	1.58	1	Colloid Polym Sci 272 400-408 (1994)
(C7)2GE10Me	80	0.4	Water + L	13.73	506.4	58.3	1.58	1	Colloid Polym Sci 272 400-408 (1994)
(C7)2GE10Me	80	0.45	Water + L	13.73	506.4	58.3	1.58	1	Colloid Polym Sci 272 400-408 (1994)
(C7)2GE10Me	80	0.5	Water + L	13.73	506.4	58.3	1.58	1	Colloid Polym Sci 272 400-408 (1994)
(C7)2GE10Me	80	0.55	Water + L	13.73	506.4	58.3	1.58	1	Colloid Polym Sci 272 400-408 (1994)
(C7)2GE10Me	80	0.6	Water + L	13.73	506.4	58.3	1.58	1	Colloid Polym Sci 272 400-408 (1994)
(C7)2GE10Me	80	0.65	Water + L	13.73	506.4	58.3	1.58	1	Colloid Polym Sci 272 400-408 (1994)
(C7)2GE10Me	80	0.7	Water + L	13.73	506.4	58.3	1.58	1	Colloid Polym Sci 272 400-408 (1994)
(C7)2GE10Me	80	0.75	Water + L	13.73	506.4	58.3	1.58	1	Colloid Polym Sci 272 400-408 (1994)
(C7)2GE10Me	80	0.8	Water + L	13.73	506.4	58.3	1.58	1	Colloid Polym Sci 272 400-408 (1994)
(C7)2GE10Me	80	0.85	Water + L	13.73	506.4	58.3	1.58	1	Colloid Polym Sci 272 400-408 (1994)
(C7)2GE10Me	80	0.9	Water + L	13.73	506.4	58.3	1.58	1	Colloid Polym Sci 272 400-408 (1994)
(C7)2GE10Me	80	0.95	Water + L	13.73	506.4	58.3	1.58	1	Colloid Polym Sci 272 400-408 (1994)
(C7)2GE10Me	80	1	Water + L	13.73	506.4	58.3	1.58	1	Colloid Polym Sci 272 400-408 (1994)
(C7)2GE10Me	85	0	Water + L	13.73	506.4	58.3	1.58	1	Colloid Polym Sci 272 400-408 (1994)
(C7)2GE10Me	85	0.05	Water + L	13.73	506.4	58.3	1.58	1	Colloid Polym Sci 272 400-408 (1994)
(C7)2GE10Me	85	0.1	Water + L	13.73	506.4	58.3	1.58	1	Colloid Polym Sci 272 400-408 (1994)
(C7)2GE10Me	85	0.15	Water + L	13.73	506.4	58.3	1.58	1	Colloid Polym Sci 272 400-408 (1994)
(C7)2GE10Me	85	0.2	Water + L	13.73	506.4	58.3	1.58	1	Colloid Polym Sci 272 400-408 (1994)
(C7)2GE10Me	85	0.25	Water + L	13.73	506.4	58.3	1.58	1	Colloid Polym Sci 272 400-408 (1994)
(C7)2GE10Me	85	0.3	Water + L	13.73	506.4	58.3	1.58	1	Colloid Polym Sci 272 400-408 (1994)
(C7)2GE10Me	85	0.35	Water + L	13.73	506.4	58.3	1.58	1	Colloid Polym Sci 272 400-408 (1994)
(C7)2GE10Me	85	0.4	Water + L	13.73	506.4	58.3	1.58	1	Colloid Polym Sci 272 400-408 (1994)
(C7)2GE10Me	85	0.45	Water + L	13.73	506.4	58.3	1.58	1	Colloid Polym Sci 272 400-408 (1994)
(C7)2GE10Me	85	0.5	Water + L	13.73	506.4	58.3	1.58	1	Colloid Polym Sci 272 400-408 (1994)
(C7)2GE10Me	85	0.55	Water + L	13.73	506.4	58.3	1.58	1	Colloid Polym Sci 272 400-408 (1994)
(C7)2GE10Me	85	0.6	Water + L	13.73	506.4	58.3	1.58	1	Colloid Polym Sci 272 400-408 (1994)
(C7)2GE10Me	85	0.65	Water + L	13.73	506.4	58.3	1.58	1	Colloid Polym Sci 272 400-408 (1994)
(C7)2GE10Me	85	0.7	Water + L	13.73	506.4	58.3	1.58	1	Colloid Polym Sci 272 400-408 (1994)
(C7)2GE10Me	85	0.75	Water + L	13.73	506.4	58.3	1.58	1	Colloid Polym Sci 272 400-408 (1994)
(C7)2GE10Me	85	0.8	Water + L	13.73	506.4	58.3	1.58	1	Colloid Polym Sci 272 400-408 (1994)
(C7)2GE10Me	85	0.85	Water + L	13.73	506.4	58.3	1.58	1	Colloid Polym Sci 272 400-408 (1994)
(C7)2GE10Me	85	0.9	Water + L	13.73	506.4	58.3	1.58	1	Colloid Polym Sci 272 400-408 (1994)
(C7)2GE10Me	85	0.95	Water + L	13.73	506.4	58.3	1.58	1	Colloid Polym Sci 272 400-408 (1994)
(C7)2GE10Me	85	1	Water + L	13.73	506.4	58.3	1.58	1	Colloid Polym Sci 272 400-408 (1994)
(C7)2GE10Me	90	0	Water + L	13.73	506.4	58.3	1.58	1	Colloid Polym Sci 272 400-408 (1994)
(C7)2GE10Me	90	0.05	Water + L	13.73	506.4	58.3	1.58	1	Colloid Polym Sci 272 400-408 (1994)
(C7)2GE10Me	90	0.1	Water + L	13.73	506.4	58.3	1.58	1	Colloid Polym Sci 272 400-408 (1994)
(C7)2GE10Me	90	0.15	Water + L	13.73	506.4	58.3	1.58	1	Colloid Polym Sci 272 400-408 (1994)
(C7)2GE10Me	90	0.2	Water + L	13.73	506.4	58.3	1.58	1	Colloid Polym Sci 272 400-408 (1994)
(C7)2GE10Me	90	0.25	Water + L	13.73	506.4	58.3	1.58	1	Colloid Polym Sci 272 400-408 (1994)
(C7)2GE10Me	90	0.3	Water + L	13.73	506.4	58.3	1.58	1	Colloid Polym Sci 272 400-408 (1994)
(C7)2GE10Me	90	0.35	Water + L	13.73	506.4	58.3	1.58	1	Colloid Polym Sci 272 400-408 (1994)
(C7)2GE10Me	90	0.4	Water + L	13.73	506.4	58.3	1.58	1	Colloid Polym Sci 272 400-408 (1994)
(C7)2GE10Me	90	0.45	Water + L	13.73	506.4	58.3	1.58	1	Colloid Polym Sci 272 400-408 (1994)
(C7)2GE10Me	90	0.5	Water + L	13.73	506.4	58.3	1.58	1	Colloid Polym Sci 272 400-408 (1994)
(C7)2GE10Me	90	0.55	Water + L	13.73	506.4	58.3	1.58	1	Colloid Polym Sci 272 400-408 (1994)
(C7)2GE10Me	90	0.6	Water + L	13.73	506.4	58.3	1.58	1	Colloid Polym Sci 272 400-408 (1994)
(C7)2GE10Me	90	0.65	Water + L	13.73	506.4	58.3	1.58	1	Colloid Polym Sci 272 400-408 (1994)
(C7)2GE10Me	90	0.7	Water + L	13.73	506.4	58.3	1.58	1	Colloid Polym Sci 272 400-408 (1994)
(C7)2GE10Me	90	0.75	Water + L	13.73	506.4	58.3	1.58	1	Colloid Polym Sci 272 400-408 (1994)
(C7)2GE10Me	90	0.8	Water + L	13.73	506.4	58.3	1.58	1	Colloid Polym Sci 272 400-408 (1994)
(C7)2GE10Me	90	0.85	Water + L	13.73	506.4	58.3	1.58	1	Colloid Polym Sci 272 400-408 (1994)
(C7)2GE10Me	90	0.9	Water + L	13.73	506.4	58.3	1.58	1	Colloid Polym Sci 272 400-408 (1994)
(C7)2GE10Me	90	0.95	Water + L	13.73	506.4	58.3	1.58	1	Colloid Polym Sci 272 400-408 (1994)
(C7)2GE10Me	90	1	Water + L	13.73	506.4	58.3	1.58	1	Colloid Polym Sci 272 400-408 (1994)
(C7)2GE10Me	95	0	Water + L	13.73	506.4	58.3	1.58	1	Colloid Polym Sci 272 400-408 (1994)
(C7)2GE10Me	95	0.05	Water + L	13.73	506.4	58.3	1.58	1	Colloid Polym Sci 272 400-408 (1994)
(C7)2GE10Me	95	0.1	Water + L	13.73	506.4	58.3	1.58	1	Colloid Polym Sci 272 400-408 (1994)
(C7)2GE10Me	95	0.15	Water + L	13.73	506.4	58.3	1.58	1	Colloid Polym Sci 272 400-408 (1994)
(C7)2GE10Me	95	0.2	Water + L	13.73	506.4	58.3	1.58	1	Colloid Polym Sci 272 400-408 (1994)
(C7)2GE10Me	95	0.25	Water + L	13.73	506.4	58.3	1.58	1	Colloid Polym Sci 272 400-408 (1994)
(C7)2GE10Me	95	0.3	Water + L	13.73	506.4	58.3	1.58	1	Colloid Polym Sci 272 400-408 (1994)
(C7)2GE10Me	95	0.35	Water + L	13.73	506.4	58.3	1.58	1	Colloid Polym Sci 272 400-408 (1994)
(C7)2GE10Me	95	0.4	Water + L	13.73	506.4	58.3	1.58	1	Colloid Polym Sci 272 400-408 (1994)
(C7)2GE10Me	95	0.45	Water + L	13.73	506.4	58.3	1.58	1	Colloid Polym Sci 272 400-408 (1994)
(C7)2GE10Me	95	0.5	Water + L	13.73	506.4	58.3	1.58	1	Colloid Polym Sci 272 400-408 (1994)
(C7)2GE10Me	95	0.55	Water + L	13.73	506.4	58.3	1.58	1	Colloid Polym Sci 272 400-408 (1994)
(C7)2GE10Me	95	0.6	Water + L	13.73	506.4	58.3	1.58	1	Colloid Polym Sci 272 400-408 (1994)
(C7)2GE10Me	95	0.65	Water + L	13.73	506.4	58.3	1.58	1	Colloid Polym Sci 272 400-408 (1994)
(C7)2GE10Me	95	0.7	Water + L	13.73	506.4	58.3	1.58	1	Colloid Polym Sci 272 400-408 (1994)
(C7)2GE10Me	95	0.75	Water + L	13.73	506.4	58.3	1.58	1	Colloid Polym Sci 272 400-408 (1994)
(C7)2GE10Me	95	0.8	Water + L	13.73	506.4	58.3	1.58	1	Colloid Polym Sci 272 400-408 (1994)
(C7)2GE10Me	95	0.85	Water + L	13.73	506.4	58.3	1.58	1	Colloid Polym Sci 272 400-408 (1994)
(C7)2GE10Me	95	0.9	Water + L	13.73	506.4	58.3	1.58	1	Colloid Polym Sci 272 400-408 (1994)
(C7)2GE10Me	95	0.95	Water + L	13.73	506.4	58.3	1.58	1	Colloid Polym Sci 272 400-408 (1994)
(C7)2GE10Me	95	1	Water + L	13.73	506.4	58.3	1.58	1	Colloid Polym Sci 272 400-408 (1994)
(C7)2GE10Me	100	0	Water + L	13.73	506.4	58.3	1.58	1	Colloid Polym Sci 272 400-408 (1994)
(C7)2GE10Me	100	0.05	Water + L	13.73	506.4	58.3	1.58	1	Colloid Polym Sci 272 400-408 (1994)
(C7)2GE10Me	100	0.1	Water + L	13.73	506.4	58.3	1.58	1	Colloid Polym Sci 272 400-408 (1994)
(C7)2GE10Me	100	0.15	Water + L	13.73	506.4	58.3	1.58	1	Colloid Polym Sci 272 400-408 (1994)
(C7)2GE10Me	100	0.2	Water + L	13.73	506.4	58.3	1.58	1	Colloid Polym Sci 272 400-408 (1994)
(C7)2GE10Me	100	0.25	Water + L	13.73	506.4	58.3	1.58	1	Colloid Polym Sci 272 400-408 (1994)
(C7)2GE10Me	100	0.3	Water + L	13.73	506.4	58.3	1.58	1	Colloid Polym Sci 272 400-408 (1994)
(C7)2GE10Me	100	0.35	Water + L	13.73	506.4	58.3	1.58	1	Colloid Polym Sci 272 400-408 (1994)
(C7)2GE10Me	100	0.4	Water + L	13.73	506.4	58.3	1.58	1	Colloid Polym Sci 272 400-408 (1994)
(C7)2GE10Me	100	0.45	Water + L	13.73	506.4	58.3	1.58	1	Colloid Polym Sci 272 400-408 (1994)
(C7)2GE10Me	100	0.5	Water + L	13.73	506.4	58.3	1.58	1	Colloid Polym Sci 272 400-408 (1994)
(C7)2GE10Me	100	0.55	Water + L	13.73	506.4	58.3	1.58	1	Colloid Polym Sci 272 400-408 (1994)
(C7)2GE10Me	100	0.6	Water + L	13.73	506.4	58.3	1.58	1	Colloid Polym Sci 272 400-408 (1994)
(C7)2GE10Me	100	0.65	Water + L	13.73	506.4	58.3	1.58	1	Colloid Polym Sci 272 400-408 (1994)
(C7)2GE10Me	100	0.7	Water + L	13.73	506.4	58.3	1.58	1	Colloid Polym Sci 272 400-408 (1994)
(C7)2GE10Me	100	0.75	Water + L	13.73	506.4	58.3	1.58	1	Colloid Polym Sci 272 400-408 (1994)
(C7)2GE10Me	100	0.8	Water + L	13.73	506.4	58.3	1.58	1	Colloid Polym Sci 272 400-408 (1994)
(C7)2GE10Me	100	0.85	Water + L	13.73	506.4	58.3	1.58	1	Colloid Polym Sci 272 400-408 (1994)
(C7)2GE10Me	100	0.9	Water + L	13.73	506.4	58.3	1.58	1	Colloid Polym Sci 272 400-408 (1994)
(C7)2GE10Me	100	0.95	Water + L	13.73	506.4	58.3	1.58	1	Colloid Polym Sci 272 400-408 (1994)
(C7)2GE10Me	100	1	Water + L	13.73	506.4	58.3	1.58	1	Colloid Polym Sci 272 400-408 (1994)
(C7)2GE6Me	0	0	Water + L	13.73	506.4	42.4	1.15	1	Colloid Polym Sci 272 400-408 (1994)
(C7)2GE6Me	0	0.05	Water + L	13.73	506.4	42.4	1.15	1	Colloid Polym Sci 272 400-408 (1994)
(C7)2GE6Me	0	0.1	Water + L	13.73	506.4	42.4	1.15	1	Colloid Polym Sci 272 400-408 (1994)
(C7)2GE6Me	0	0.15	Water + L	13.73	506.4	42.4	1.15	1	Colloid Polym Sci 272 400-408 (1994)
(C7)2GE6Me	0	0.2	Water + L	13.73	506.4	42.4	1.15	1	Colloid Polym Sci 272 400-408 (1994)
(C7)2GE6Me	0	0.25	Water + L	13.73	506.4	42.4	1.15	1	Colloid Polym Sci 272 400-408 (1994)
(C7)2GE6Me	0	0.3	Water + L	13.73	506.4	42.4	1.15	1	Colloid Polym Sci 272 400-408 (1994)
(C7)2GE6Me	0	0.35	Water + L	13.73	506.4	42.4	1.15	1	Colloid Polym Sci 272 400-408 (1994)
(C7)2GE6Me	0	0.4	Water + L	13.73	506.4	42.4	1.15	1	Colloid Polym Sci 272 400-408 (1994)
(C7)2GE6Me	0	0.45	Water + L	13.73	506.4	42.4	1.15	1	Colloid Polym Sci 272 400-408 (1994)
(C7)2GE6Me	0	0.5	Water + L	13.73	506.4	42.4	1.15	1	Colloid Polym Sci 272 400-408 (1994)
(C7)2GE6Me	0	0.55	La	13.73	506.4	42.4	1.15	1	Colloid Polym Sci 272 400-408 (1994)
(C7)2GE6Me	0	0.6	La	13.73	506.4	42.4	1.15	1	Colloid Polym Sci 272 400-408 (1994)
(C7)2GE6Me	0	0.65	La	13.73	506.4	42.4	1.15	1	Colloid Polym Sci 272 400-408 (1994)
(C7)2GE6Me	0	0.7	La	13.73	506.4	42.4	1.15	1	Colloid Polym Sci 272 400-408 (1994)
(C7)2GE6Me	0	0.75	L2	13.73	506.4	42.4	1.15	1	Colloid Polym Sci 272 400-408 (1994)
(C7)2GE6Me	0	0.8	L2	13.73	506.4	42.4	1.15	1	Colloid Polym Sci 272 400-408 (1994)
(C7)2GE6Me	0	0.85	L2	13.73	506.4	42.4	1.15	1	Colloid Polym Sci 272 400-408 (1994)
(C7)2GE6Me	0	0.9	L2	13.73	506.4	42.4	1.15	1	Colloid Polym Sci 272 400-408 (1994)
(C7)2GE6Me	0	0.95	L2	13.73	506.4	42.4	1.15	1	Colloid Polym Sci 272 400-408 (1994)
(C7)2GE6Me	0	1	L2	13.73	506.4	42.4	1.15	1	Colloid Polym Sci 272 400-408 (1994)
(C7)2GE6Me	5	0	Water + L	13.73	506.4	42.4	1.15	1	Colloid Polym Sci 272 400-408 (1994)
(C7)2GE6Me	5	0.05	Water + L	13.73	506.4	42.4	1.15	1	Colloid Polym Sci 272 400-408 (1994)
(C7)2GE6Me	5	0.1	Water + L	13.73	506.4	42.4	1.15	1	Colloid Polym Sci 272 400-408 (1994)
(C7)2GE6Me	5	0.15	Water + L	13.73	506.4	42.4	1.15	1	Colloid Polym Sci 272 400-408 (1994)
(C7)2GE6Me	5	0.2	Water + L	13.73	506.4	42.4	1.15	1	Colloid Polym Sci 272 400-408 (1994)
(C7)2GE6Me	5	0.25	Water + L	13.73	506.4	42.4	1.15	1	Colloid Polym Sci 272 400-408 (1994)
(C7)2GE6Me	5	0.3	Water + L	13.73	506.4	42.4	1.15	1	Colloid Polym Sci 272 400-408 (1994)
(C7)2GE6Me	5	0.35	La	13.73	506.4	42.4	1.15	1	Colloid Polym Sci 272 400-408 (1994)
(C7)2GE6Me	5	0.4	La	13.73	506.4	42.4	1.15	1	Colloid Polym Sci 272 400-408 (1994)
(C7)2GE6Me	5	0.45	La	13.73	506.4	42.4	1.15	1	Colloid Polym Sci 272 400-408 (1994)
(C7)2GE6Me	5	0.5	La	13.73	506.4	42.4	1.15	1	Colloid Polym Sci 272 400-408 (1994)
(C7)2GE6Me	5	0.55	La	13.73	506.4	42.4	1.15	1	Colloid Polym Sci 272 400-408 (1994)
(C7)2GE6Me	5	0.6	La	13.73	506.4	42.4	1.15	1	Colloid Polym Sci 272 400-408 (1994)
(C7)2GE6Me	5	0.65	La	13.73	506.4	42.4	1.15	1	Colloid Polym Sci 272 400-408 (1994)
(C7)2GE6Me	5	0.7	La	13.73	506.4	42.4	1.15	1	Colloid Polym Sci 272 400-408 (1994)
(C7)2GE6Me	5	0.75	L2	13.73	506.4	42.4	1.15	1	Colloid Polym Sci 272 400-408 (1994)
(C7)2GE6Me	5	0.8	L2	13.73	506.4	42.4	1.15	1	Colloid Polym Sci 272 400-408 (1994)
(C7)2GE6Me	5	0.85	L2	13.73	506.4	42.4	1.15	1	Colloid Polym Sci 272 400-408 (1994)
(C7)2GE6Me	5	0.9	L2	13.73	506.4	42.4	1.15	1	Colloid Polym Sci 272 400-408 (1994)
(C7)2GE6Me	5	0.95	L2	13.73	506.4	42.4	1.15	1	Colloid Polym Sci 272 400-408 (1994)
(C7)2GE6Me	5	1	L2	13.73	506.4	42.4	1.15	1	Colloid Polym Sci 272 400-408 (1994)
(C7)2GE6Me	10	0	Water + L	13.73	506.4	42.4	1.15	1	Colloid Polym Sci 272 400-408 (1994)
(C7)2GE6Me	10	0.05	Water + L	13.73	506.4	42.4	1.15	1	Colloid Polym Sci 272 400-408 (1994)
(C7)2GE6Me	10	0.1	Water + L	13.73	506.4	42.4	1.15	1	Colloid Polym Sci 272 400-408 (1994)
(C7)2GE6Me	10	0.15	Water + L	13.73	506.4	42.4	1.15	1	Colloid Polym Sci 272 400-408 (1994)
(C7)2GE6Me	10	0.2	Water + L	13.73	506.4	42.4	1.15	1	Colloid Polym Sci 272 400-408 (1994)
(C7)2GE6Me	10	0.25	Water + L	13.73	506.4	42.4	1.15	1	Colloid Polym Sci 272 400-408 (1994)
(C7)2GE6Me	10	0.3	La	13.73	506.4	42.4	1.15	1	Colloid Polym Sci 272 400-408 (1994)
(C7)2GE6Me	10	0.35	La	13.73	506.4	42.4	1.15	1	Colloid Polym Sci 272 400-408 (1994)
(C7)2GE6Me	10	0.4	La	13.73	506.4	42.4	1.15	1	Colloid Polym Sci 272 400-408 (1994)
(C7)2GE6Me	10	0.45	La	13.73	506.4	42.4	1.15	1	Colloid Polym Sci 272 400-408 (1994)
(C7)2GE6Me	10	0.5	La	13.73	506.4	42.4	1.15	1	Colloid Polym Sci 272 400-408 (1994)
(C7)2GE6Me	10	0.55	La	13.73	506.4	42.4	1.15	1	Colloid Polym Sci 272 400-408 (1994)
(C7)2GE6Me	10	0.6	La	13.73	506.4	42.4	1.15	1	Colloid Polym Sci 272 400-408 (1994)
(C7)2GE6Me	10	0.65	La	13.73	506.4	42.4	1.15	1	Colloid Polym Sci 272 400-408 (1994)
(C7)2GE6Me	10	0.7	La	13.73	506.4	42.4	1.15	1	Colloid Polym Sci 272 400-408 (1994)
(C7)2GE6Me	10	0.75	L2	13.73	506.4	42.4	1.15	1	Colloid Polym Sci 272 400-408 (1994)
(C7)2GE6Me	10	0.8	L2	13.73	506.4	42.4	1.15	1	Colloid Polym Sci 272 400-408 (1994)
(C7)2GE6Me	10	0.85	L2	13.73	506.4	42.4	1.15	1	Colloid Polym Sci 272 400-408 (1994)
(C7)2GE6Me	10	0.9	L2	13.73	506.4	42.4	1.15	1	Colloid Polym Sci 272 400-408 (1994)
(C7)2GE6Me	10	0.95	L2	13.73	506.4	42.4	1.15	1	Colloid Polym Sci 272 400-408 (1994)
(C7)2GE6Me	10	1	L2	13.73	506.4	42.4	1.15	1	Colloid Polym Sci 272 400-408 (1994)
(C7)2GE6Me	15	0	Water + L	13.73	506.4	42.4	1.15	1	Colloid Polym Sci 272 400-408 (1994)
(C7)2GE6Me	15	0.05	Water + L	13.73	506.4	42.4	1.15	1	Colloid Polym Sci 272 400-408 (1994)
(C7)2GE6Me	15	0.1	Water + L	13.73	506.4	42.4	1.15	1	Colloid Polym Sci 272 400-408 (1994)
(C7)2GE6Me	15	0.15	Water + L	13.73	506.4	42.4	1.15	1	Colloid Polym Sci 272 400-408 (1994)
(C7)2GE6Me	15	0.2	Water + L	13.73	506.4	42.4	1.15	1	Colloid Polym Sci 272 400-408 (1994)
(C7)2GE6Me	15	0.25	Water + L	13.73	506.4	42.4	1.15	1	Colloid Polym Sci 272 400-408 (1994)
(C7)2GE6Me	15	0.3	La	13.73	506.4	42.4	1.15	1	Colloid Polym Sci 272 400-408 (1994)
(C7)2GE6Me	15	0.35	La	13.73	506.4	42.4	1.15	1	Colloid Polym Sci 272 400-408 (1994)
(C7)2GE6Me	15	0.4	La	13.73	506.4	42.4	1.15	1	Colloid Polym Sci 272 400-408 (1994)
(C7)2GE6Me	15	0.45	La	13.73	506.4	42.4	1.15	1	Colloid Polym Sci 272 400-408 (1994)
(C7)2GE6Me	15	0.5	La	13.73	506.4	42.4	1.15	1	Colloid Polym Sci 272 400-408 (1994)
(C7)2GE6Me	15	0.55	La	13.73	506.4	42.4	1.15	1	Colloid Polym Sci 272 400-408 (1994)
(C7)2GE6Me	15	0.6	La	13.73	506.4	42.4	1.15	1	Colloid Polym Sci 272 400-408 (1994)
(C7)2GE6Me	15	0.65	La	13.73	506.4	42.4	1.15	1	Colloid Polym Sci 272 400-408 (1994)
(C7)2GE6Me	15	0.7	La	13.73	506.4	42.4	1.15	1	Colloid Polym Sci 272 400-408 (1994)
(C7)2GE6Me	15	0.75	L2	13.73	506.4	42.4	1.15	1	Colloid Polym Sci 272 400-408 (1994)
(C7)2GE6Me	15	0.8	L2	13.73	506.4	42.4	1.15	1	Colloid Polym Sci 272 400-408 (1994)
(C7)2GE6Me	15	0.85	L2	13.73	506.4	42.4	1.15	1	Colloid Polym Sci 272 400-408 (1994)
(C7)2GE6Me	15	0.9	L2	13.73	506.4	42.4	1.15	1	Colloid Polym Sci 272 400-408 (1994)
(C7)2GE6Me	15	0.95	L2	13.73	506.4	42.4	1.15	1	Colloid Polym Sci 272 400-408 (1994)
(C7)2GE6Me	15	1	L2	13.73	506.4	42.4	1.15	1	Colloid Polym Sci 272 400-408 (1994)
(C7)2GE6Me	20	0	Water + L	13.73	506.4	42.4	1.15	1	Colloid Polym Sci 272 400-408 (1994)
(C7)2GE6Me	20	0.05	Water + L	13.73	506.4	42.4	1.15	1	Colloid Polym Sci 272 400-408 (1994)
(C7)2GE6Me	20	0.1	Water + L	13.73	506.4	42.4	1.15	1	Colloid Polym Sci 272 400-408 (1994)
(C7)2GE6Me	20	0.15	Water + L	13.73	506.4	42.4	1.15	1	Colloid Polym Sci 272 400-408 (1994)
(C7)2GE6Me	20	0.2	Water + L	13.73	506.4	42.4	1.15	1	Colloid Polym Sci 272 400-408 (1994)
(C7)2GE6Me	20	0.25	La	13.73	506.4	42.4	1.15	1	Colloid Polym Sci 272 400-408 (1994)
(C7)2GE6Me	20	0.3	La	13.73	506.4	42.4	1.15	1	Colloid Polym Sci 272 400-408 (1994)
(C7)2GE6Me	20	0.35	La	13.73	506.4	42.4	1.15	1	Colloid Polym Sci 272 400-408 (1994)
(C7)2GE6Me	20	0.4	La	13.73	506.4	42.4	1.15	1	Colloid Polym Sci 272 400-408 (1994)
(C7)2GE6Me	20	0.45	La	13.73	506.4	42.4	1.15	1	Colloid Polym Sci 272 400-408 (1994)
(C7)2GE6Me	20	0.5	La	13.73	506.4	42.4	1.15	1	Colloid Polym Sci 272 400-408 (1994)
(C7)2GE6Me	20	0.55	La	13.73	506.4	42.4	1.15	1	Colloid Polym Sci 272 400-408 (1994)
(C7)2GE6Me	20	0.6	La	13.73	506.4	42.4	1.15	1	Colloid Polym Sci 272 400-408 (1994)
(C7)2GE6Me	20	0.65	La	13.73	506.4	42.4	1.15	1	Colloid Polym Sci 272 400-408 (1994)
(C7)2GE6Me	20	0.7	La	13.73	506.4	42.4	1.15	1	Colloid Polym Sci 272 400-408 (1994)
(C7)2GE6Me	20	0.75	L2	13.73	506.4	42.4	1.15	1	Colloid Polym Sci 272 400-408 (1994)
(C7)2GE6Me	20	0.8	L2	13.73	506.4	42.4	1.15	1	Colloid Polym Sci 272 400-408 (1994)
(C7)2GE6Me	20	0.85	L2	13.73	506.4	42.4	1.15	1	Colloid Polym Sci 272 400-408 (1994)
(C7)2GE6Me	20	0.9	L2	13.73	506.4	42.4	1.15	1	Colloid Polym Sci 272 400-408 (1994)
(C7)2GE6Me	20	0.95	L2	13.73	506.4	42.4	1.15	1	Colloid Polym Sci 272 400-408 (1994)
(C7)2GE6Me	20	1	L2	13.73	506.4	42.4	1.15	1	Colloid Polym Sci 272 400-408 (1994)
(C7)2GE6Me	25	0	Water + L	13.73	506.4	42.4	1.15	1	Colloid Polym Sci 272 400-408 (1994)
(C7)2GE6Me	25	0.05	Water + L	13.73	506.4	42.4	1.15	1	Colloid Polym Sci 272 400-408 (1994)
(C7)2GE6Me	25	0.1	Water + L	13.73	506.4	42.4	1.15	1	Colloid Polym Sci 272 400-408 (1994)
(C7)2GE6Me	25	0.15	Water + L	13.73	506.4	42.4	1.15	1	Colloid Polym Sci 272 400-408 (1994)
(C7)2GE6Me	25	0.2	Water + L	13.73	506.4	42.4	1.15	1	Colloid Polym Sci 272 400-408 (1994)
(C7)2GE6Me	25	0.25	Water + L	13.73	506.4	42.4	1.15	1	Colloid Polym Sci 272 400-408 (1994)
(C7)2GE6Me	25	0.3	Water + L	13.73	506.4	42.4	1.15	1	Colloid Polym Sci 272 400-408 (1994)
(C7)2GE6Me	25	0.35	La	13.73	506.4	42.4	1.15	1	Colloid Polym Sci 272 400-408 (1994)
(C7)2GE6Me	25	0.4	La	13.73	506.4	42.4	1.15	1	Colloid Polym Sci 272 400-408 (1994)
(C7)2GE6Me	25	0.45	La	13.73	506.4	42.4	1.15	1	Colloid Polym Sci 272 400-408 (1994)
(C7)2GE6Me	25	0.5	La	13.73	506.4	42.4	1.15	1	Colloid Polym Sci 272 400-408 (1994)
(C7)2GE6Me	25	0.55	La	13.73	506.4	42.4	1.15	1	Colloid Polym Sci 272 400-408 (1994)
(C7)2GE6Me	25	0.6	La	13.73	506.4	42.4	1.15	1	Colloid Polym Sci 272 400-408 (1994)
(C7)2GE6Me	25	0.65	La	13.73	506.4	42.4	1.15	1	Colloid Polym Sci 272 400-408 (1994)
(C7)2GE6Me	25	0.7	L2	13.73	506.4	42.4	1.15	1	Colloid Polym Sci 272 400-408 (1994)
(C7)2GE6Me	25	0.75	L2	13.73	506.4	42.4	1.15	1	Colloid Polym Sci 272 400-408 (1994)
(C7)2GE6Me	25	0.8	L2	13.73	506.4	42.4	1.15	1	Colloid Polym Sci 272 400-408 (1994)
(C7)2GE6Me	25	0.85	L2	13.73	506.4	42.4	1.15	1	Colloid Polym Sci 272 400-408 (1994)
(C7)2GE6Me	25	0.9	L2	13.73	506.4	42.4	1.15	1	Colloid Polym Sci 272 400-408 (1994)
(C7)2GE6Me	25	0.95	L2	13.73	506.4	42.4	1.15	1	Colloid Polym Sci 272 400-408 (1994)
(C7)2GE6Me	25	1	L2	13.73	506.4	42.4	1.15	1	Colloid Polym Sci 272 400-408 (1994)
(C7)2GE6Me	30	0	Water + L	13.73	506.4	42.4	1.15	1	Colloid Polym Sci 272 400-408 (1994)
(C7)2GE6Me	30	0.05	Water + L	13.73	506.4	42.4	1.15	1	Colloid Polym Sci 272 400-408 (1994)
(C7)2GE6Me	30	0.1	Water + L	13.73	506.4	42.4	1.15	1	Colloid Polym Sci 272 400-408 (1994)
(C7)2GE6Me	30	0.15	Water + L	13.73	506.4	42.4	1.15	1	Colloid Polym Sci 272 400-408 (1994)
(C7)2GE6Me	30	0.2	Water + L	13.73	506.4	42.4	1.15	1	Colloid Polym Sci 272 400-408 (1994)
(C7)2GE6Me	30	0.25	Water + L	13.73	506.4	42.4	1.15	1	Colloid Polym Sci 272 400-408 (1994)
(C7)2GE6Me	30	0.3	Water + L	13.73	506.4	42.4	1.15	1	Colloid Polym Sci 272 400-408 (1994)
(C7)2GE6Me	30	0.35	Water + L	13.73	506.4	42.4	1.15	1	Colloid Polym Sci 272 400-408 (1994)
(C7)2GE6Me	30	0.4	Water + L	13.73	506.4	42.4	1.15	1	Colloid Polym Sci 272 400-408 (1994)
(C7)2GE6Me	30	0.45	Water + L	13.73	506.4	42.4	1.15	1	Colloid Polym Sci 272 400-408 (1994)
(C7)2GE6Me	30	0.5	Water + L	13.73	506.4	42.4	1.15	1	Colloid Polym Sci 272 400-408 (1994)
(C7)2GE6Me	30	0.55	L2	13.73	506.4	42.4	1.15	1	Colloid Polym Sci 272 400-408 (1994)
(C7)2GE6Me	30	0.6	L2	13.73	506.4	42.4	1.15	1	Colloid Polym Sci 272 400-408 (1994)
(C7)2GE6Me	30	0.65	L2	13.73	506.4	42.4	1.15	1	Colloid Polym Sci 272 400-408 (1994)
(C7)2GE6Me	30	0.7	L2	13.73	506.4	42.4	1.15	1	Colloid Polym Sci 272 400-408 (1994)
(C7)2GE6Me	30	0.75	L2	13.73	506.4	42.4	1.15	1	Colloid Polym Sci 272 400-408 (1994)
(C7)2GE6Me	30	0.8	L2	13.73	506.4	42.4	1.15	1	Colloid Polym Sci 272 400-408 (1994)
(C7)2GE6Me	30	0.85	L2	13.73	506.4	42.4	1.15	1	Colloid Polym Sci 272 400-408 (1994)
(C7)2GE6Me	30	0.9	L2	13.73	506.4	42.4	1.15	1	Colloid Polym Sci 272 400-408 (1994)
(C7)2GE6Me	30	0.95	L2	13.73	506.4	42.4	1.15	1	Colloid Polym Sci 272 400-408 (1994)
(C7)2GE6Me	30	1	L2	13.73	506.4	42.4	1.15	1	Colloid Polym Sci 272 400-408 (1994)
(C7)2GE6Me	35	0	Water + L	13.73	506.4	42.4	1.15	1	Colloid Polym Sci 272 400-408 (1994)
(C7)2GE6Me	35	0.05	Water + L	13.73	506.4	42.4	1.15	1	Colloid Polym Sci 272 400-408 (1994)
(C7)2GE6Me	35	0.1	Water + L	13.73	506.4	42.4	1.15	1	Colloid Polym Sci 272 400-408 (1994)
(C7)2GE6Me	35	0.15	Water + L	13.73	506.4	42.4	1.15	1	Colloid Polym Sci 272 400-408 (1994)
(C7)2GE6Me	35	0.2	Water + L	13.73	506.4	42.4	1.15	1	Colloid Polym Sci 272 400-408 (1994)
(C7)2GE6Me	35	0.25	Water + L	13.73	506.4	42.4	1.15	1	Colloid Polym Sci 272 400-408 (1994)
(C7)2GE6Me	35	0.3	Water + L	13.73	506.4	42.4	1.15	1	Colloid Polym Sci 272 400-408 (1994)
(C7)2GE6Me	35	0.35	Water + L	13.73	506.4	42.4	1.15	1	Colloid Polym Sci 272 400-408 (1994)
(C7)2GE6Me	35	0.4	Water + L	13.73	506.4	42.4	1.15	1	Colloid Polym Sci 272 400-408 (1994)
(C7)2GE6Me	35	0.45	Water + L	13.73	506.4	42.4	1.15	1	Colloid Polym Sci 272 400-408 (1994)
(C7)2GE6Me	35	0.5	Water + L	13.73	506.4	42.4	1.15	1	Colloid Polym Sci 272 400-408 (1994)
(C7)2GE6Me	35	0.55	Water + L	13.73	506.4	42.4	1.15	1	Colloid Polym Sci 272 400-408 (1994)
(C7)2GE6Me	35	0.6	Water + L	13.73	506.4	42.4	1.15	1	Colloid Polym Sci 272 400-408 (1994)
(C7)2GE6Me	35	0.65	Water + L	13.73	506.4	42.4	1.15	1	Colloid Polym Sci 272 400-408 (1994)
(C7)2GE6Me	35	0.7	L2	13.73	506.4	42.4	1.15	1	Colloid Polym Sci 272 400-408 (1994)
(C7)2GE6Me	35	0.75	L2	13.73	506.4	42.4	1.15	1	Colloid Polym Sci 272 400-408 (1994)
(C7)2GE6Me	35	0.8	L2	13.73	506.4	42.4	1.15	1	Colloid Polym Sci 272 400-408 (1994)
(C7)2GE6Me	35	0.85	L2	13.73	506.4	42.4	1.15	1	Colloid Polym Sci 272 400-408 (1994)
(C7)2GE6Me	35	0.9	L2	13.73	506.4	42.4	1.15	1	Colloid Polym Sci 272 400-408 (1994)
(C7)2GE6Me	35	0.95	L2	13.73	506.4	42.4	1.15	1	Colloid Polym Sci 272 400-408 (1994)
(C7)2GE6Me	35	1	L2	13.73	506.4	42.4	1.15	1	Colloid Polym Sci 272 400-408 (1994)
(C7)2GE6Me	40	0	Water + L	13.73	506.4	42.4	1.15	1	Colloid Polym Sci 272 400-408 (1994)
(C7)2GE6Me	40	0.05	Water + L	13.73	506.4	42.4	1.15	1	Colloid Polym Sci 272 400-408 (1994)
(C7)2GE6Me	40	0.1	Water + L	13.73	506.4	42.4	1.15	1	Colloid Polym Sci 272 400-408 (1994)
(C7)2GE6Me	40	0.15	Water + L	13.73	506.4	42.4	1.15	1	Colloid Polym Sci 272 400-408 (1994)
(C7)2GE6Me	40	0.2	Water + L	13.73	506.4	42.4	1.15	1	Colloid Polym Sci 272 400-408 (1994)
(C7)2GE6Me	40	0.25	Water + L	13.73	506.4	42.4	1.15	1	Colloid Polym Sci 272 400-408 (1994)
(C7)2GE6Me	40	0.3	Water + L	13.73	506.4	42.4	1.15	1	Colloid Polym Sci 272 400-408 (1994)
(C7)2GE6Me	40	0.35	Water + L	13.73	506.4	42.4	1.15	1	Colloid Polym Sci 272 400-408 (1994)
(C7)2GE6Me	40	0.4	Water + L	13.73	506.4	42.4	1.15	1	Colloid Polym Sci 272 400-408 (1994)
(C7)2GE6Me	40	0.45	Water + L	13.73	506.4	42.4	1.15	1	Colloid Polym Sci 272 400-408 (1994)
(C7)2GE6Me	40	0.5	Water + L	13.73	506.4	42.4	1.15	1	Colloid Polym Sci 272 400-408 (1994)
(C7)2GE6Me	40	0.55	Water + L	13.73	506.4	42.4	1.15	1	Colloid Polym Sci 272 400-408 (1994)
(C7)2GE6Me	40	0.6	Water + L	13.73	506.4	42.4	1.15	1	Colloid Polym Sci 272 400-408 (1994)
(C7)2GE6Me	40	0.65	Water + L	13.73	506.4	42.4	1.15	1	Colloid Polym Sci 272 400-408 (1994)
(C7)2GE6Me	40	0.7	Water + L	13.73	506.4	42.4	1.15	1	Colloid Polym Sci 272 400-408 (1994)
(C7)2GE6Me	40	0.75	Water + L	13.73	506.4	42.4	1.15	1	Colloid Polym Sci 272 400-408 (1994)
(C7)2GE6Me	40	0.8	Water + L	13.73	506.4	42.4	1.15	1	Colloid Polym Sci 272 400-408 (1994)
(C7)2GE6Me	40	0.85	Water + L	13.73	506.4	42.4	1.15	1	Colloid Polym Sci 272 400-408 (1994)
(C7)2GE6Me	40	0.9	Water + L	13.73	506.4	42.4	1.15	1	Colloid Polym Sci 272 400-408 (1994)
(C7)2GE6Me	40	0.95	L2	13.73	506.4	42.4	1.15	1	Colloid Polym Sci 272 400-408 (1994)
(C7)2GE6Me	40	1	L2	13.73	506.4	42.4	1.15	1	Colloid Polym Sci 272 400-408 (1994)
(C7)2GE6Me	45	0	Water + L	13.73	506.4	42.4	1.15	1	Colloid Polym Sci 272 400-408 (1994)
(C7)2GE6Me	45	0.05	Water + L	13.73	506.4	42.4	1.15	1	Colloid Polym Sci 272 400-408 (1994)
(C7)2GE6Me	45	0.1	Water + L	13.73	506.4	42.4	1.15	1	Colloid Polym Sci 272 400-408 (1994)
(C7)2GE6Me	45	0.15	Water + L	13.73	506.4	42.4	1.15	1	Colloid Polym Sci 272 400-408 (1994)
(C7)2GE6Me	45	0.2	Water + L	13.73	506.4	42.4	1.15	1	Colloid Polym Sci 272 400-408 (1994)
(C7)2GE6Me	45	0.25	Water + L	13.73	506.4	42.4	1.15	1	Colloid Polym Sci 272 400-408 (1994)
(C7)2GE6Me	45	0.3	Water + L	13.73	506.4	42.4	1.15	1	Colloid Polym Sci 272 400-408 (1994)
(C7)2GE6Me	45	0.35	Water + L	13.73	506.4	42.4	1.15	1	Colloid Polym Sci 272 400-408 (1994)
(C7)2GE6Me	45	0.4	Water + L	13.73	506.4	42.4	1.15	1	Colloid Polym Sci 272 400-408 (1994)
(C7)2GE6Me	45	0.45	Water + L	13.73	506.4	42.4	1.15	1	Colloid Polym Sci 272 400-408 (1994)
(C7)2GE6Me	45	0.5	Water + L	13.73	506.4	42.4	1.15	1	Colloid Polym Sci 272 400-408 (1994)
(C7)2GE6Me	45	0.55	Water + L	13.73	506.4	42.4	1.15	1	Colloid Polym Sci 272 400-408 (1994)
(C7)2GE6Me	45	0.6	Water + L	13.73	506.4	42.4	1.15	1	Colloid Polym Sci 272 400-408 (1994)
(C7)2GE6Me	45	0.65	Water + L	13.73	506.4	42.4	1.15	1	Colloid Polym Sci 272 400-408 (1994)
(C7)2GE6Me	45	0.7	Water + L	13.73	506.4	42.4	1.15	1	Colloid Polym Sci 272 400-408 (1994)
(C7)2GE6Me	45	0.75	Water + L	13.73	506.4	42.4	1.15	1	Colloid Polym Sci 272 400-408 (1994)
(C7)2GE6Me	45	0.8	Water + L	13.73	506.4	42.4	1.15	1	Colloid Polym Sci 272 400-408 (1994)
(C7)2GE6Me	45	0.85	Water + L	13.73	506.4	42.4	1.15	1	Colloid Polym Sci 272 400-408 (1994)
(C7)2GE6Me	45	0.9	Water + L	13.73	506.4	42.4	1.15	1	Colloid Polym Sci 272 400-408 (1994)
(C7)2GE6Me	45	0.95	Water + L	13.73	506.4	42.4	1.15	1	Colloid Polym Sci 272 400-408 (1994)
(C7)2GE6Me	45	1	Water + L	13.73	506.4	42.4	1.15	1	Colloid Polym Sci 272 400-408 (1994)
(C7)2GE6Me	50	0	Water + L	13.73	506.4	42.4	1.15	1	Colloid Polym Sci 272 400-408 (1994)
(C7)2GE6Me	50	0.05	Water + L	13.73	506.4	42.4	1.15	1	Colloid Polym Sci 272 400-408 (1994)
(C7)2GE6Me	50	0.1	Water + L	13.73	506.4	42.4	1.15	1	Colloid Polym Sci 272 400-408 (1994)
(C7)2GE6Me	50	0.15	Water + L	13.73	506.4	42.4	1.15	1	Colloid Polym Sci 272 400-408 (1994)
(C7)2GE6Me	50	0.2	Water + L	13.73	506.4	42.4	1.15	1	Colloid Polym Sci 272 400-408 (1994)
(C7)2GE6Me	50	0.25	Water + L	13.73	506.4	42.4	1.15	1	Colloid Polym Sci 272 400-408 (1994)
(C7)2GE6Me	50	0.3	Water + L	13.73	506.4	42.4	1.15	1	Colloid Polym Sci 272 400-408 (1994)
(C7)2GE6Me	50	0.35	Water + L	13.73	506.4	42.4	1.15	1	Colloid Polym Sci 272 400-408 (1994)
(C7)2GE6Me	50	0.4	Water + L	13.73	506.4	42.4	1.15	1	Colloid Polym Sci 272 400-408 (1994)
(C7)2GE6Me	50	0.45	Water + L	13.73	506.4	42.4	1.15	1	Colloid Polym Sci 272 400-408 (1994)
(C7)2GE6Me	50	0.5	Water + L	13.73	506.4	42.4	1.15	1	Colloid Polym Sci 272 400-408 (1994)
(C7)2GE6Me	50	0.55	Water + L	13.73	506.4	42.4	1.15	1	Colloid Polym Sci 272 400-408 (1994)
(C7)2GE6Me	50	0.6	Water + L	13.73	506.4	42.4	1.15	1	Colloid Polym Sci 272 400-408 (1994)
(C7)2GE6Me	50	0.65	Water + L	13.73	506.4	42.4	1.15	1	Colloid Polym Sci 272 400-408 (1994)
(C7)2GE6Me	50	0.7	Water + L	13.73	506.4	42.4	1.15	1	Colloid Polym Sci 272 400-408 (1994)
(C7)2GE6Me	50	0.75	Water + L	13.73	506.4	42.4	1.15	1	Colloid Polym Sci 272 400-408 (1994)
(C7)2GE6Me	50	0.8	Water + L	13.73	506.4	42.4	1.15	1	Colloid Polym Sci 272 400-408 (1994)
(C7)2GE6Me	50	0.85	Water + L	13.73	506.4	42.4	1.15	1	Colloid Polym Sci 272 400-408 (1994)
(C7)2GE6Me	50	0.9	Water + L	13.73	506.4	42.4	1.15	1	Colloid Polym Sci 272 400-408 (1994)
(C7)2GE6Me	50	0.95	Water + L	13.73	506.4	42.4	1.15	1	Colloid Polym Sci 272 400-408 (1994)
(C7)2GE6Me	50	1	Water + L	13.73	506.4	42.4	1.15	1	Colloid Polym Sci 272 400-408 (1994)
(C7)2GE6Me	55	0	Water + L	13.73	506.4	42.4	1.15	1	Colloid Polym Sci 272 400-408 (1994)
(C7)2GE6Me	55	0.05	Water + L	13.73	506.4	42.4	1.15	1	Colloid Polym Sci 272 400-408 (1994)
(C7)2GE6Me	55	0.1	Water + L	13.73	506.4	42.4	1.15	1	Colloid Polym Sci 272 400-408 (1994)
(C7)2GE6Me	55	0.15	Water + L	13.73	506.4	42.4	1.15	1	Colloid Polym Sci 272 400-408 (1994)
(C7)2GE6Me	55	0.2	Water + L	13.73	506.4	42.4	1.15	1	Colloid Polym Sci 272 400-408 (1994)
(C7)2GE6Me	55	0.25	Water + L	13.73	506.4	42.4	1.15	1	Colloid Polym Sci 272 400-408 (1994)
(C7)2GE6Me	55	0.3	Water + L	13.73	506.4	42.4	1.15	1	Colloid Polym Sci 272 400-408 (1994)
(C7)2GE6Me	55	0.35	Water + L	13.73	506.4	42.4	1.15	1	Colloid Polym Sci 272 400-408 (1994)
(C7)2GE6Me	55	0.4	Water + L	13.73	506.4	42.4	1.15	1	Colloid Polym Sci 272 400-408 (1994)
(C7)2GE6Me	55	0.45	Water + L	13.73	506.4	42.4	1.15	1	Colloid Polym Sci 272 400-408 (1994)
(C7)2GE6Me	55	0.5	Water + L	13.73	506.4	42.4	1.15	1	Colloid Polym Sci 272 400-408 (1994)
(C7)2GE6Me	55	0.55	Water + L	13.73	506.4	42.4	1.15	1	Colloid Polym Sci 272 400-408 (1994)
(C7)2GE6Me	55	0.6	Water + L	13.73	506.4	42.4	1.15	1	Colloid Polym Sci 272 400-408 (1994)
(C7)2GE6Me	55	0.65	Water + L	13.73	506.4	42.4	1.15	1	Colloid Polym Sci 272 400-408 (1994)
(C7)2GE6Me	55	0.7	Water + L	13.73	506.4	42.4	1.15	1	Colloid Polym Sci 272 400-408 (1994)
(C7)2GE6Me	55	0.75	Water + L	13.73	506.4	42.4	1.15	1	Colloid Polym Sci 272 400-408 (1994)
(C7)2GE6Me	55	0.8	Water + L	13.73	506.4	42.4	1.15	1	Colloid Polym Sci 272 400-408 (1994)
(C7)2GE6Me	55	0.85	Water + L	13.73	506.4	42.4	1.15	1	Colloid Polym Sci 272 400-408 (1994)
(C7)2GE6Me	55	0.9	Water + L	13.73	506.4	42.4	1.15	1	Colloid Polym Sci 272 400-408 (1994)
(C7)2GE6Me	55	0.95	Water + L	13.73	506.4	42.4	1.15	1	Colloid Polym Sci 272 400-408 (1994)
(C7)2GE6Me	55	1	Water + L	13.73	506.4	42.4	1.15	1	Colloid Polym Sci 272 400-408 (1994)
(C7)2GE6Me	60	0	Water + L	13.73	506.4	42.4	1.15	1	Colloid Polym Sci 272 400-408 (1994)
(C7)2GE6Me	60	0.05	Water + L	13.73	506.4	42.4	1.15	1	Colloid Polym Sci 272 400-408 (1994)
(C7)2GE6Me	60	0.1	Water + L	13.73	506.4	42.4	1.15	1	Colloid Polym Sci 272 400-408 (1994)
(C7)2GE6Me	60	0.15	Water + L	13.73	506.4	42.4	1.15	1	Colloid Polym Sci 272 400-408 (1994)
(C7)2GE6Me	60	0.2	Water + L	13.73	506.4	42.4	1.15	1	Colloid Polym Sci 272 400-408 (1994)
(C7)2GE6Me	60	0.25	Water + L	13.73	506.4	42.4	1.15	1	Colloid Polym Sci 272 400-408 (1994)
(C7)2GE6Me	60	0.3	Water + L	13.73	506.4	42.4	1.15	1	Colloid Polym Sci 272 400-408 (1994)
(C7)2GE6Me	60	0.35	Water + L	13.73	506.4	42.4	1.15	1	Colloid Polym Sci 272 400-408 (1994)
(C7)2GE6Me	60	0.4	Water + L	13.73	506.4	42.4	1.15	1	Colloid Polym Sci 272 400-408 (1994)
(C7)2GE6Me	60	0.45	Water + L	13.73	506.4	42.4	1.15	1	Colloid Polym Sci 272 400-408 (1994)
(C7)2GE6Me	60	0.5	Water + L	13.73	506.4	42.4	1.15	1	Colloid Polym Sci 272 400-408 (1994)
(C7)2GE6Me	60	0.55	Water + L	13.73	506.4	42.4	1.15	1	Colloid Polym Sci 272 400-408 (1994)
(C7)2GE6Me	60	0.6	Water + L	13.73	506.4	42.4	1.15	1	Colloid Polym Sci 272 400-408 (1994)
(C7)2GE6Me	60	0.65	Water + L	13.73	506.4	42.4	1.15	1	Colloid Polym Sci 272 400-408 (1994)
(C7)2GE6Me	60	0.7	Water + L	13.73	506.4	42.4	1.15	1	Colloid Polym Sci 272 400-408 (1994)
(C7)2GE6Me	60	0.75	Water + L	13.73	506.4	42.4	1.15	1	Colloid Polym Sci 272 400-408 (1994)
(C7)2GE6Me	60	0.8	Water + L	13.73	506.4	42.4	1.15	1	Colloid Polym Sci 272 400-408 (1994)
(C7)2GE6Me	60	0.85	Water + L	13.73	506.4	42.4	1.15	1	Colloid Polym Sci 272 400-408 (1994)
(C7)2GE6Me	60	0.9	Water + L	13.73	506.4	42.4	1.15	1	Colloid Polym Sci 272 400-408 (1994)
(C7)2GE6Me	60	0.95	Water + L	13.73	506.4	42.4	1.15	1	Colloid Polym Sci 272 400-408 (1994)
(C7)2GE6Me	60	1	Water + L	13.73	506.4	42.4	1.15	1	Colloid Polym Sci 272 400-408 (1994)
(C7)2GE6Me	65	0	Water + L	13.73	506.4	42.4	1.15	1	Colloid Polym Sci 272 400-408 (1994)
(C7)2GE6Me	65	0.05	Water + L	13.73	506.4	42.4	1.15	1	Colloid Polym Sci 272 400-408 (1994)
(C7)2GE6Me	65	0.1	Water + L	13.73	506.4	42.4	1.15	1	Colloid Polym Sci 272 400-408 (1994)
(C7)2GE6Me	65	0.15	Water + L	13.73	506.4	42.4	1.15	1	Colloid Polym Sci 272 400-408 (1994)
(C7)2GE6Me	65	0.2	Water + L	13.73	506.4	42.4	1.15	1	Colloid Polym Sci 272 400-408 (1994)
(C7)2GE6Me	65	0.25	Water + L	13.73	506.4	42.4	1.15	1	Colloid Polym Sci 272 400-408 (1994)
(C7)2GE6Me	65	0.3	Water + L	13.73	506.4	42.4	1.15	1	Colloid Polym Sci 272 400-408 (1994)
(C7)2GE6Me	65	0.35	Water + L	13.73	506.4	42.4	1.15	1	Colloid Polym Sci 272 400-408 (1994)
(C7)2GE6Me	65	0.4	Water + L	13.73	506.4	42.4	1.15	1	Colloid Polym Sci 272 400-408 (1994)
(C7)2GE6Me	65	0.45	Water + L	13.73	506.4	42.4	1.15	1	Colloid Polym Sci 272 400-408 (1994)
(C7)2GE6Me	65	0.5	Water + L	13.73	506.4	42.4	1.15	1	Colloid Polym Sci 272 400-408 (1994)
(C7)2GE6Me	65	0.55	Water + L	13.73	506.4	42.4	1.15	1	Colloid Polym Sci 272 400-408 (1994)
(C7)2GE6Me	65	0.6	Water + L	13.73	506.4	42.4	1.15	1	Colloid Polym Sci 272 400-408 (1994)
(C7)2GE6Me	65	0.65	Water + L	13.73	506.4	42.4	1.15	1	Colloid Polym Sci 272 400-408 (1994)
(C7)2GE6Me	65	0.7	Water + L	13.73	506.4	42.4	1.15	1	Colloid Polym Sci 272 400-408 (1994)
(C7)2GE6Me	65	0.75	Water + L	13.73	506.4	42.4	1.15	1	Colloid Polym Sci 272 400-408 (1994)
(C7)2GE6Me	65	0.8	Water + L	13.73	506.4	42.4	1.15	1	Colloid Polym Sci 272 400-408 (1994)
(C7)2GE6Me	65	0.85	Water + L	13.73	506.4	42.4	1.15	1	Colloid Polym Sci 272 400-408 (1994)
(C7)2GE6Me	65	0.9	Water + L	13.73	506.4	42.4	1.15	1	Colloid Polym Sci 272 400-408 (1994)
(C7)2GE6Me	65	0.95	Water + L	13.73	506.4	42.4	1.15	1	Colloid Polym Sci 272 400-408 (1994)
(C7)2GE6Me	65	1	Water + L	13.73	506.4	42.4	1.15	1	Colloid Polym Sci 272 400-408 (1994)
(C7)2GE6Me	70	0	Water + L	13.73	506.4	42.4	1.15	1	Colloid Polym Sci 272 400-408 (1994)
(C7)2GE6Me	70	0.05	Water + L	13.73	506.4	42.4	1.15	1	Colloid Polym Sci 272 400-408 (1994)
(C7)2GE6Me	70	0.1	Water + L	13.73	506.4	42.4	1.15	1	Colloid Polym Sci 272 400-408 (1994)
(C7)2GE6Me	70	0.15	Water + L	13.73	506.4	42.4	1.15	1	Colloid Polym Sci 272 400-408 (1994)
(C7)2GE6Me	70	0.2	Water + L	13.73	506.4	42.4	1.15	1	Colloid Polym Sci 272 400-408 (1994)
(C7)2GE6Me	70	0.25	Water + L	13.73	506.4	42.4	1.15	1	Colloid Polym Sci 272 400-408 (1994)
(C7)2GE6Me	70	0.3	Water + L	13.73	506.4	42.4	1.15	1	Colloid Polym Sci 272 400-408 (1994)
(C7)2GE6Me	70	0.35	Water + L	13.73	506.4	42.4	1.15	1	Colloid Polym Sci 272 400-408 (1994)
(C7)2GE6Me	70	0.4	Water + L	13.73	506.4	42.4	1.15	1	Colloid Polym Sci 272 400-408 (1994)
(C7)2GE6Me	70	0.45	Water + L	13.73	506.4	42.4	1.15	1	Colloid Polym Sci 272 400-408 (1994)
(C7)2GE6Me	70	0.5	Water + L	13.73	506.4	42.4	1.15	1	Colloid Polym Sci 272 400-408 (1994)
(C7)2GE6Me	70	0.55	Water + L	13.73	506.4	42.4	1.15	1	Colloid Polym Sci 272 400-408 (1994)
(C7)2GE6Me	70	0.6	Water + L	13.73	506.4	42.4	1.15	1	Colloid Polym Sci 272 400-408 (1994)
(C7)2GE6Me	70	0.65	Water + L	13.73	506.4	42.4	1.15	1	Colloid Polym Sci 272 400-408 (1994)
(C7)2GE6Me	70	0.7	Water + L	13.73	506.4	42.4	1.15	1	Colloid Polym Sci 272 400-408 (1994)
(C7)2GE6Me	70	0.75	Water + L	13.73	506.4	42.4	1.15	1	Colloid Polym Sci 272 400-408 (1994)
(C7)2GE6Me	70	0.8	Water + L	13.73	506.4	42.4	1.15	1	Colloid Polym Sci 272 400-408 (1994)
(C7)2GE6Me	70	0.85	Water + L	13.73	506.4	42.4	1.15	1	Colloid Polym Sci 272 400-408 (1994)
(C7)2GE6Me	70	0.9	Water + L	13.73	506.4	42.4	1.15	1	Colloid Polym Sci 272 400-408 (1994)
(C7)2GE6Me	70	0.95	Water + L	13.73	506.4	42.4	1.15	1	Colloid Polym Sci 272 400-408 (1994)
(C7)2GE6Me	70	1	Water + L	13.73	506.4	42.4	1.15	1	Colloid Polym Sci 272 400-408 (1994)
(C7)2GE6Me	75	0	Water + L	13.73	506.4	42.4	1.15	1	Colloid Polym Sci 272 400-408 (1994)
(C7)2GE6Me	75	0.05	Water + L	13.73	506.4	42.4	1.15	1	Colloid Polym Sci 272 400-408 (1994)
(C7)2GE6Me	75	0.1	Water + L	13.73	506.4	42.4	1.15	1	Colloid Polym Sci 272 400-408 (1994)
(C7)2GE6Me	75	0.15	Water + L	13.73	506.4	42.4	1.15	1	Colloid Polym Sci 272 400-408 (1994)
(C7)2GE6Me	75	0.2	Water + L	13.73	506.4	42.4	1.15	1	Colloid Polym Sci 272 400-408 (1994)
(C7)2GE6Me	75	0.25	Water + L	13.73	506.4	42.4	1.15	1	Colloid Polym Sci 272 400-408 (1994)
(C7)2GE6Me	75	0.3	Water + L	13.73	506.4	42.4	1.15	1	Colloid Polym Sci 272 400-408 (1994)
(C7)2GE6Me	75	0.35	Water + L	13.73	506.4	42.4	1.15	1	Colloid Polym Sci 272 400-408 (1994)
(C7)2GE6Me	75	0.4	Water + L	13.73	506.4	42.4	1.15	1	Colloid Polym Sci 272 400-408 (1994)
(C7)2GE6Me	75	0.45	Water + L	13.73	506.4	42.4	1.15	1	Colloid Polym Sci 272 400-408 (1994)
(C7)2GE6Me	75	0.5	Water + L	13.73	506.4	42.4	1.15	1	Colloid Polym Sci 272 400-408 (1994)
(C7)2GE6Me	75	0.55	Water + L	13.73	506.4	42.4	1.15	1	Colloid Polym Sci 272 400-408 (1994)
(C7)2GE6Me	75	0.6	Water + L	13.73	506.4	42.4	1.15	1	Colloid Polym Sci 272 400-408 (1994)
(C7)2GE6Me	75	0.65	Water + L	13.73	506.4	42.4	1.15	1	Colloid Polym Sci 272 400-408 (1994)
(C7)2GE6Me	75	0.7	Water + L	13.73	506.4	42.4	1.15	1	Colloid Polym Sci 272 400-408 (1994)
(C7)2GE6Me	75	0.75	Water + L	13.73	506.4	42.4	1.15	1	Colloid Polym Sci 272 400-408 (1994)
(C7)2GE6Me	75	0.8	Water + L	13.73	506.4	42.4	1.15	1	Colloid Polym Sci 272 400-408 (1994)
(C7)2GE6Me	75	0.85	Water + L	13.73	506.4	42.4	1.15	1	Colloid Polym Sci 272 400-408 (1994)
(C7)2GE6Me	75	0.9	Water + L	13.73	506.4	42.4	1.15	1	Colloid Polym Sci 272 400-408 (1994)
(C7)2GE6Me	75	0.95	Water + L	13.73	506.4	42.4	1.15	1	Colloid Polym Sci 272 400-408 (1994)
(C7)2GE6Me	75	1	Water + L	13.73	506.4	42.4	1.15	1	Colloid Polym Sci 272 400-408 (1994)
(C7)2GE6Me	80	0	Water + L	13.73	506.4	42.4	1.15	1	Colloid Polym Sci 272 400-408 (1994)
(C7)2GE6Me	80	0.05	Water + L	13.73	506.4	42.4	1.15	1	Colloid Polym Sci 272 400-408 (1994)
(C7)2GE6Me	80	0.1	Water + L	13.73	506.4	42.4	1.15	1	Colloid Polym Sci 272 400-408 (1994)
(C7)2GE6Me	80	0.15	Water + L	13.73	506.4	42.4	1.15	1	Colloid Polym Sci 272 400-408 (1994)
(C7)2GE6Me	80	0.2	Water + L	13.73	506.4	42.4	1.15	1	Colloid Polym Sci 272 400-408 (1994)
(C7)2GE6Me	80	0.25	Water + L	13.73	506.4	42.4	1.15	1	Colloid Polym Sci 272 400-408 (1994)
(C7)2GE6Me	80	0.3	Water + L	13.73	506.4	42.4	1.15	1	Colloid Polym Sci 272 400-408 (1994)
(C7)2GE6Me	80	0.35	Water + L	13.73	506.4	42.4	1.15	1	Colloid Polym Sci 272 400-408 (1994)
(C7)2GE6Me	80	0.4	Water + L	13.73	506.4	42.4	1.15	1	Colloid Polym Sci 272 400-408 (1994)
(C7)2GE6Me	80	0.45	Water + L	13.73	506.4	42.4	1.15	1	Colloid Polym Sci 272 400-408 (1994)
(C7)2GE6Me	80	0.5	Water + L	13.73	506.4	42.4	1.15	1	Colloid Polym Sci 272 400-408 (1994)
(C7)2GE6Me	80	0.55	Water + L	13.73	506.4	42.4	1.15	1	Colloid Polym Sci 272 400-408 (1994)
(C7)2GE6Me	80	0.6	Water + L	13.73	506.4	42.4	1.15	1	Colloid Polym Sci 272 400-408 (1994)
(C7)2GE6Me	80	0.65	Water + L	13.73	506.4	42.4	1.15	1	Colloid Polym Sci 272 400-408 (1994)
(C7)2GE6Me	80	0.7	Water + L	13.73	506.4	42.4	1.15	1	Colloid Polym Sci 272 400-408 (1994)
(C7)2GE6Me	80	0.75	Water + L	13.73	506.4	42.4	1.15	1	Colloid Polym Sci 272 400-408 (1994)
(C7)2GE6Me	80	0.8	Water + L	13.73	506.4	42.4	1.15	1	Colloid Polym Sci 272 400-408 (1994)
(C7)2GE6Me	80	0.85	Water + L	13.73	506.4	42.4	1.15	1	Colloid Polym Sci 272 400-408 (1994)
(C7)2GE6Me	80	0.9	Water + L	13.73	506.4	42.4	1.15	1	Colloid Polym Sci 272 400-408 (1994)
(C7)2GE6Me	80	0.95	Water + L	13.73	506.4	42.4	1.15	1	Colloid Polym Sci 272 400-408 (1994)
(C7)2GE6Me	80	1	Water + L	13.73	506.4	42.4	1.15	1	Colloid Polym Sci 272 400-408 (1994)
(C7)2GE6Me	85	0	Water + L	13.73	506.4	42.4	1.15	1	Colloid Polym Sci 272 400-408 (1994)
(C7)2GE6Me	85	0.05	Water + L	13.73	506.4	42.4	1.15	1	Colloid Polym Sci 272 400-408 (1994)
(C7)2GE6Me	85	0.1	Water + L	13.73	506.4	42.4	1.15	1	Colloid Polym Sci 272 400-408 (1994)
(C7)2GE6Me	85	0.15	Water + L	13.73	506.4	42.4	1.15	1	Colloid Polym Sci 272 400-408 (1994)
(C7)2GE6Me	85	0.2	Water + L	13.73	506.4	42.4	1.15	1	Colloid Polym Sci 272 400-408 (1994)
(C7)2GE6Me	85	0.25	Water + L	13.73	506.4	42.4	1.15	1	Colloid Polym Sci 272 400-408 (1994)
(C7)2GE6Me	85	0.3	Water + L	13.73	506.4	42.4	1.15	1	Colloid Polym Sci 272 400-408 (1994)
(C7)2GE6Me	85	0.35	Water + L	13.73	506.4	42.4	1.15	1	Colloid Polym Sci 272 400-408 (1994)
(C7)2GE6Me	85	0.4	Water + L	13.73	506.4	42.4	1.15	1	Colloid Polym Sci 272 400-408 (1994)
(C7)2GE6Me	85	0.45	Water + L	13.73	506.4	42.4	1.15	1	Colloid Polym Sci 272 400-408 (1994)
(C7)2GE6Me	85	0.5	Water + L	13.73	506.4	42.4	1.15	1	Colloid Polym Sci 272 400-408 (1994)
(C7)2GE6Me	85	0.55	Water + L	13.73	506.4	42.4	1.15	1	Colloid Polym Sci 272 400-408 (1994)
(C7)2GE6Me	85	0.6	Water + L	13.73	506.4	42.4	1.15	1	Colloid Polym Sci 272 400-408 (1994)
(C7)2GE6Me	85	0.65	Water + L	13.73	506.4	42.4	1.15	1	Colloid Polym Sci 272 400-408 (1994)
(C7)2GE6Me	85	0.7	Water + L	13.73	506.4	42.4	1.15	1	Colloid Polym Sci 272 400-408 (1994)
(C7)2GE6Me	85	0.75	Water + L	13.73	506.4	42.4	1.15	1	Colloid Polym Sci 272 400-408 (1994)
(C7)2GE6Me	85	0.8	Water + L	13.73	506.4	42.4	1.15	1	Colloid Polym Sci 272 400-408 (1994)
(C7)2GE6Me	85	0.85	Water + L	13.73	506.4	42.4	1.15	1	Colloid Polym Sci 272 400-408 (1994)
(C7)2GE6Me	85	0.9	Water + L	13.73	506.4	42.4	1.15	1	Colloid Polym Sci 272 400-408 (1994)
(C7)2GE6Me	85	0.95	Water + L	13.73	506.4	42.4	1.15	1	Colloid Polym Sci 272 400-408 (1994)
(C7)2GE6Me	85	1	Water + L	13.73	506.4	42.4	1.15	1	Colloid Polym Sci 272 400-408 (1994)
(C7)2GE6Me	90	0	Water + L	13.73	506.4	42.4	1.15	1	Colloid Polym Sci 272 400-408 (1994)
(C7)2GE6Me	90	0.05	Water + L	13.73	506.4	42.4	1.15	1	Colloid Polym Sci 272 400-408 (1994)
(C7)2GE6Me	90	0.1	Water + L	13.73	506.4	42.4	1.15	1	Colloid Polym Sci 272 400-408 (1994)
(C7)2GE6Me	90	0.15	Water + L	13.73	506.4	42.4	1.15	1	Colloid Polym Sci 272 400-408 (1994)
(C7)2GE6Me	90	0.2	Water + L	13.73	506.4	42.4	1.15	1	Colloid Polym Sci 272 400-408 (1994)
(C7)2GE6Me	90	0.25	Water + L	13.73	506.4	42.4	1.15	1	Colloid Polym Sci 272 400-408 (1994)
(C7)2GE6Me	90	0.3	Water + L	13.73	506.4	42.4	1.15	1	Colloid Polym Sci 272 400-408 (1994)
(C7)2GE6Me	90	0.35	Water + L	13.73	506.4	42.4	1.15	1	Colloid Polym Sci 272 400-408 (1994)
(C7)2GE6Me	90	0.4	Water + L	13.73	506.4	42.4	1.15	1	Colloid Polym Sci 272 400-408 (1994)
(C7)2GE6Me	90	0.45	Water + L	13.73	506.4	42.4	1.15	1	Colloid Polym Sci 272 400-408 (1994)
(C7)2GE6Me	90	0.5	Water + L	13.73	506.4	42.4	1.15	1	Colloid Polym Sci 272 400-408 (1994)
(C7)2GE6Me	90	0.55	Water + L	13.73	506.4	42.4	1.15	1	Colloid Polym Sci 272 400-408 (1994)
(C7)2GE6Me	90	0.6	Water + L	13.73	506.4	42.4	1.15	1	Colloid Polym Sci 272 400-408 (1994)
(C7)2GE6Me	90	0.65	Water + L	13.73	506.4	42.4	1.15	1	Colloid Polym Sci 272 400-408 (1994)
(C7)2GE6Me	90	0.7	Water + L	13.73	506.4	42.4	1.15	1	Colloid Polym Sci 272 400-408 (1994)
(C7)2GE6Me	90	0.75	Water + L	13.73	506.4	42.4	1.15	1	Colloid Polym Sci 272 400-408 (1994)
(C7)2GE6Me	90	0.8	Water + L	13.73	506.4	42.4	1.15	1	Colloid Polym Sci 272 400-408 (1994)
(C7)2GE6Me	90	0.85	Water + L	13.73	506.4	42.4	1.15	1	Colloid Polym Sci 272 400-408 (1994)
(C7)2GE6Me	90	0.9	Water + L	13.73	506.4	42.4	1.15	1	Colloid Polym Sci 272 400-408 (1994)
(C7)2GE6Me	90	0.95	Water + L	13.73	506.4	42.4	1.15	1	Colloid Polym Sci 272 400-408 (1994)
(C7)2GE6Me	90	1	Water + L	13.73	506.4	42.4	1.15	1	Colloid Polym Sci 272 400-408 (1994)
(C7)2GE6Me	95	0	Water + L	13.73	506.4	42.4	1.15	1	Colloid Polym Sci 272 400-408 (1994)
(C7)2GE6Me	95	0.05	Water + L	13.73	506.4	42.4	1.15	1	Colloid Polym Sci 272 400-408 (1994)
(C7)2GE6Me	95	0.1	Water + L	13.73	506.4	42.4	1.15	1	Colloid Polym Sci 272 400-408 (1994)
(C7)2GE6Me	95	0.15	Water + L	13.73	506.4	42.4	1.15	1	Colloid Polym Sci 272 400-408 (1994)
(C7)2GE6Me	95	0.2	Water + L	13.73	506.4	42.4	1.15	1	Colloid Polym Sci 272 400-408 (1994)
(C7)2GE6Me	95	0.25	Water + L	13.73	506.4	42.4	1.15	1	Colloid Polym Sci 272 400-408 (1994)
(C7)2GE6Me	95	0.3	Water + L	13.73	506.4	42.4	1.15	1	Colloid Polym Sci 272 400-408 (1994)
(C7)2GE6Me	95	0.35	Water + L	13.73	506.4	42.4	1.15	1	Colloid Polym Sci 272 400-408 (1994)
(C7)2GE6Me	95	0.4	Water + L	13.73	506.4	42.4	1.15	1	Colloid Polym Sci 272 400-408 (1994)
(C7)2GE6Me	95	0.45	Water + L	13.73	506.4	42.4	1.15	1	Colloid Polym Sci 272 400-408 (1994)
(C7)2GE6Me	95	0.5	Water + L	13.73	506.4	42.4	1.15	1	Colloid Polym Sci 272 400-408 (1994)
(C7)2GE6Me	95	0.55	Water + L	13.73	506.4	42.4	1.15	1	Colloid Polym Sci 272 400-408 (1994)
(C7)2GE6Me	95	0.6	Water + L	13.73	506.4	42.4	1.15	1	Colloid Polym Sci 272 400-408 (1994)
(C7)2GE6Me	95	0.65	Water + L	13.73	506.4	42.4	1.15	1	Colloid Polym Sci 272 400-408 (1994)
(C7)2GE6Me	95	0.7	Water + L	13.73	506.4	42.4	1.15	1	Colloid Polym Sci 272 400-408 (1994)
(C7)2GE6Me	95	0.75	Water + L	13.73	506.4	42.4	1.15	1	Colloid Polym Sci 272 400-408 (1994)
(C7)2GE6Me	95	0.8	Water + L	13.73	506.4	42.4	1.15	1	Colloid Polym Sci 272 400-408 (1994)
(C7)2GE6Me	95	0.85	Water + L	13.73	506.4	42.4	1.15	1	Colloid Polym Sci 272 400-408 (1994)
(C7)2GE6Me	95	0.9	Water + L	13.73	506.4	42.4	1.15	1	Colloid Polym Sci 272 400-408 (1994)
(C7)2GE6Me	95	0.95	Water + L	13.73	506.4	42.4	1.15	1	Colloid Polym Sci 272 400-408 (1994)
(C7)2GE6Me	95	1	Water + L	13.73	506.4	42.4	1.15	1	Colloid Polym Sci 272 400-408 (1994)
(C7)2GE6Me	100	0	Water + L	13.73	506.4	42.4	1.15	1	Colloid Polym Sci 272 400-408 (1994)
(C7)2GE6Me	100	0.05	Water + L	13.73	506.4	42.4	1.15	1	Colloid Polym Sci 272 400-408 (1994)
(C7)2GE6Me	100	0.1	Water + L	13.73	506.4	42.4	1.15	1	Colloid Polym Sci 272 400-408 (1994)
(C7)2GE6Me	100	0.15	Water + L	13.73	506.4	42.4	1.15	1	Colloid Polym Sci 272 400-408 (1994)
(C7)2GE6Me	100	0.2	Water + L	13.73	506.4	42.4	1.15	1	Colloid Polym Sci 272 400-408 (1994)
(C7)2GE6Me	100	0.25	Water + L	13.73	506.4	42.4	1.15	1	Colloid Polym Sci 272 400-408 (1994)
(C7)2GE6Me	100	0.3	Water + L	13.73	506.4	42.4	1.15	1	Colloid Polym Sci 272 400-408 (1994)
(C7)2GE6Me	100	0.35	Water + L	13.73	506.4	42.4	1.15	1	Colloid Polym Sci 272 400-408 (1994)
(C7)2GE6Me	100	0.4	Water + L	13.73	506.4	42.4	1.15	1	Colloid Polym Sci 272 400-408 (1994)
(C7)2GE6Me	100	0.45	Water + L	13.73	506.4	42.4	1.15	1	Colloid Polym Sci 272 400-408 (1994)
(C7)2GE6Me	100	0.5	Water + L	13.73	506.4	42.4	1.15	1	Colloid Polym Sci 272 400-408 (1994)
(C7)2GE6Me	100	0.55	Water + L	13.73	506.4	42.4	1.15	1	Colloid Polym Sci 272 400-408 (1994)
(C7)2GE6Me	100	0.6	Water + L	13.73	506.4	42.4	1.15	1	Colloid Polym Sci 272 400-408 (1994)
(C7)2GE6Me	100	0.65	Water + L	13.73	506.4	42.4	1.15	1	Colloid Polym Sci 272 400-408 (1994)
(C7)2GE6Me	100	0.7	Water + L	13.73	506.4	42.4	1.15	1	Colloid Polym Sci 272 400-408 (1994)
(C7)2GE6Me	100	0.75	Water + L	13.73	506.4	42.4	1.15	1	Colloid Polym Sci 272 400-408 (1994)
(C7)2GE6Me	100	0.8	Water + L	13.73	506.4	42.4	1.15	1	Colloid Polym Sci 272 400-408 (1994)
(C7)2GE6Me	100	0.85	Water + L	13.73	506.4	42.4	1.15	1	Colloid Polym Sci 272 400-408 (1994)
(C7)2GE6Me	100	0.9	Water + L	13.73	506.4	42.4	1.15	1	Colloid Polym Sci 272 400-408 (1994)
(C7)2GE6Me	100	0.95	Water + L	13.73	506.4	42.4	1.15	1	Colloid Polym Sci 272 400-408 (1994)
(C7)2GE6Me	100	1	Water + L	13.73	506.4	42.4	1.15	1	Colloid Polym Sci 272 400-408 (1994)
(C7)2GE8Me	0	0	L1	13.73	506.4	50.4	1.37	1	Colloid Polym Sci 272 400-408 (1994)
(C7)2GE8Me	0	0.05	L1	13.73	506.4	50.4	1.37	1	Colloid Polym Sci 272 400-408 (1994)
(C7)2GE8Me	0	0.1	L1	13.73	506.4	50.4	1.37	1	Colloid Polym Sci 272 400-408 (1994)
(C7)2GE8Me	0	0.15	L1	13.73	506.4	50.4	1.37	1	Colloid Polym Sci 272 400-408 (1994)
(C7)2GE8Me	0	0.2	L1	13.73	506.4	50.4	1.37	1	Colloid Polym Sci 272 400-408 (1994)
(C7)2GE8Me	0	0.25	L1	13.73	506.4	50.4	1.37	1	Colloid Polym Sci 272 400-408 (1994)
(C7)2GE8Me	0	0.3	L1	13.73	506.4	50.4	1.37	1	Colloid Polym Sci 272 400-408 (1994)
(C7)2GE8Me	0	0.35	L1	13.73	506.4	50.4	1.37	1	Colloid Polym Sci 272 400-408 (1994)
(C7)2GE8Me	0	0.4	L1	13.73	506.4	50.4	1.37	1	Colloid Polym Sci 272 400-408 (1994)
(C7)2GE8Me	0	0.45	L1	13.73	506.4	50.4	1.37	1	Colloid Polym Sci 272 400-408 (1994)
(C7)2GE8Me	0	0.5	L1	13.73	506.4	50.4	1.37	1	Colloid Polym Sci 272 400-408 (1994)
(C7)2GE8Me	0	0.55	La	13.73	506.4	50.4	1.37	1	Colloid Polym Sci 272 400-408 (1994)
(C7)2GE8Me	0	0.6	La	13.73	506.4	50.4	1.37	1	Colloid Polym Sci 272 400-408 (1994)
(C7)2GE8Me	0	0.65	La	13.73	506.4	50.4	1.37	1	Colloid Polym Sci 272 400-408 (1994)
(C7)2GE8Me	0	0.7	La	13.73	506.4	50.4	1.37	1	Colloid Polym Sci 272 400-408 (1994)
(C7)2GE8Me	0	0.75	La	13.73	506.4	50.4	1.37	1	Colloid Polym Sci 272 400-408 (1994)
(C7)2GE8Me	0	0.8	L2	13.73	506.4	50.4	1.37	1	Colloid Polym Sci 272 400-408 (1994)
(C7)2GE8Me	0	0.85	L2	13.73	506.4	50.4	1.37	1	Colloid Polym Sci 272 400-408 (1994)
(C7)2GE8Me	0	0.9	L2	13.73	506.4	50.4	1.37	1	Colloid Polym Sci 272 400-408 (1994)
(C7)2GE8Me	0	0.95	L2	13.73	506.4	50.4	1.37	1	Colloid Polym Sci 272 400-408 (1994)
(C7)2GE8Me	0	1	L2	13.73	506.4	50.4	1.37	1	Colloid Polym Sci 272 400-408 (1994)
(C7)2GE8Me	5	0	L1	13.73	506.4	50.4	1.37	1	Colloid Polym Sci 272 400-408 (1994)
(C7)2GE8Me	5	0.05	L1	13.73	506.4	50.4	1.37	1	Colloid Polym Sci 272 400-408 (1994)
(C7)2GE8Me	5	0.1	L1	13.73	506.4	50.4	1.37	1	Colloid Polym Sci 272 400-408 (1994)
(C7)2GE8Me	5	0.15	L1	13.73	506.4	50.4	1.37	1	Colloid Polym Sci 272 400-408 (1994)
(C7)2GE8Me	5	0.2	L1	13.73	506.4	50.4	1.37	1	Colloid Polym Sci 272 400-408 (1994)
(C7)2GE8Me	5	0.25	L1	13.73	506.4	50.4	1.37	1	Colloid Polym Sci 272 400-408 (1994)
(C7)2GE8Me	5	0.3	L1	13.73	506.4	50.4	1.37	1	Colloid Polym Sci 272 400-408 (1994)
(C7)2GE8Me	5	0.35	L1	13.73	506.4	50.4	1.37	1	Colloid Polym Sci 272 400-408 (1994)
(C7)2GE8Me	5	0.4	L1	13.73	506.4	50.4	1.37	1	Colloid Polym Sci 272 400-408 (1994)
(C7)2GE8Me	5	0.45	L1	13.73	506.4	50.4	1.37	1	Colloid Polym Sci 272 400-408 (1994)
(C7)2GE8Me	5	0.5	La	13.73	506.4	50.4	1.37	1	Colloid Polym Sci 272 400-408 (1994)
(C7)2GE8Me	5	0.55	La	13.73	506.4	50.4	1.37	1	Colloid Polym Sci 272 400-408 (1994)
(C7)2GE8Me	5	0.6	La	13.73	506.4	50.4	1.37	1	Colloid Polym Sci 272 400-408 (1994)
(C7)2GE8Me	5	0.65	La	13.73	506.4	50.4	1.37	1	Colloid Polym Sci 272 400-408 (1994)
(C7)2GE8Me	5	0.7	La	13.73	506.4	50.4	1.37	1	Colloid Polym Sci 272 400-408 (1994)
(C7)2GE8Me	5	0.75	La	13.73	506.4	50.4	1.37	1	Colloid Polym Sci 272 400-408 (1994)
(C7)2GE8Me	5	0.8	L2	13.73	506.4	50.4	1.37	1	Colloid Polym Sci 272 400-408 (1994)
(C7)2GE8Me	5	0.85	L2	13.73	506.4	50.4	1.37	1	Colloid Polym Sci 272 400-408 (1994)
(C7)2GE8Me	5	0.9	L2	13.73	506.4	50.4	1.37	1	Colloid Polym Sci 272 400-408 (1994)
(C7)2GE8Me	5	0.95	L2	13.73	506.4	50.4	1.37	1	Colloid Polym Sci 272 400-408 (1994)
(C7)2GE8Me	5	1	L2	13.73	506.4	50.4	1.37	1	Colloid Polym Sci 272 400-408 (1994)
(C7)2GE8Me	10	0	L1	13.73	506.4	50.4	1.37	1	Colloid Polym Sci 272 400-408 (1994)
(C7)2GE8Me	10	0.05	L1	13.73	506.4	50.4	1.37	1	Colloid Polym Sci 272 400-408 (1994)
(C7)2GE8Me	10	0.1	L1	13.73	506.4	50.4	1.37	1	Colloid Polym Sci 272 400-408 (1994)
(C7)2GE8Me	10	0.15	L1	13.73	506.4	50.4	1.37	1	Colloid Polym Sci 272 400-408 (1994)
(C7)2GE8Me	10	0.2	L1	13.73	506.4	50.4	1.37	1	Colloid Polym Sci 272 400-408 (1994)
(C7)2GE8Me	10	0.25	L1	13.73	506.4	50.4	1.37	1	Colloid Polym Sci 272 400-408 (1994)
(C7)2GE8Me	10	0.3	L1	13.73	506.4	50.4	1.37	1	Colloid Polym Sci 272 400-408 (1994)
(C7)2GE8Me	10	0.35	L1	13.73	506.4	50.4	1.37	1	Colloid Polym Sci 272 400-408 (1994)
(C7)2GE8Me	10	0.4	L1	13.73	506.4	50.4	1.37	1	Colloid Polym Sci 272 400-408 (1994)
(C7)2GE8Me	10	0.45	L1	13.73	506.4	50.4	1.37	1	Colloid Polym Sci 272 400-408 (1994)
(C7)2GE8Me	10	0.5	La	13.73	506.4	50.4	1.37	1	Colloid Polym Sci 272 400-408 (1994)
(C7)2GE8Me	10	0.55	La	13.73	506.4	50.4	1.37	1	Colloid Polym Sci 272 400-408 (1994)
(C7)2GE8Me	10	0.6	La	13.73	506.4	50.4	1.37	1	Colloid Polym Sci 272 400-408 (1994)
(C7)2GE8Me	10	0.65	La	13.73	506.4	50.4	1.37	1	Colloid Polym Sci 272 400-408 (1994)
(C7)2GE8Me	10	0.7	La	13.73	506.4	50.4	1.37	1	Colloid Polym Sci 272 400-408 (1994)
(C7)2GE8Me	10	0.75	La	13.73	506.4	50.4	1.37	1	Colloid Polym Sci 272 400-408 (1994)
(C7)2GE8Me	10	0.8	L2	13.73	506.4	50.4	1.37	1	Colloid Polym Sci 272 400-408 (1994)
(C7)2GE8Me	10	0.85	L2	13.73	506.4	50.4	1.37	1	Colloid Polym Sci 272 400-408 (1994)
(C7)2GE8Me	10	0.9	L2	13.73	506.4	50.4	1.37	1	Colloid Polym Sci 272 400-408 (1994)
(C7)2GE8Me	10	0.95	L2	13.73	506.4	50.4	1.37	1	Colloid Polym Sci 272 400-408 (1994)
(C7)2GE8Me	10	1	L2	13.73	506.4	50.4	1.37	1	Colloid Polym Sci 272 400-408 (1994)
(C7)2GE8Me	15	0	L1	13.73	506.4	50.4	1.37	1	Colloid Polym Sci 272 400-408 (1994)
(C7)2GE8Me	15	0.05	L1	13.73	506.4	50.4	1.37	1	Colloid Polym Sci 272 400-408 (1994)
(C7)2GE8Me	15	0.1	L1	13.73	506.4	50.4	1.37	1	Colloid Polym Sci 272 400-408 (1994)
(C7)2GE8Me	15	0.15	L1	13.73	506.4	50.4	1.37	1	Colloid Polym Sci 272 400-408 (1994)
(C7)2GE8Me	15	0.2	L1	13.73	506.4	50.4	1.37	1	Colloid Polym Sci 272 400-408 (1994)
(C7)2GE8Me	15	0.25	L1	13.73	506.4	50.4	1.37	1	Colloid Polym Sci 272 400-408 (1994)
(C7)2GE8Me	15	0.3	L1	13.73	506.4	50.4	1.37	1	Colloid Polym Sci 272 400-408 (1994)
(C7)2GE8Me	15	0.35	L1	13.73	506.4	50.4	1.37	1	Colloid Polym Sci 272 400-408 (1994)
(C7)2GE8Me	15	0.4	L1	13.73	506.4	50.4	1.37	1	Colloid Polym Sci 272 400-408 (1994)
(C7)2GE8Me	15	0.45	L1	13.73	506.4	50.4	1.37	1	Colloid Polym Sci 272 400-408 (1994)
(C7)2GE8Me	15	0.5	La	13.73	506.4	50.4	1.37	1	Colloid Polym Sci 272 400-408 (1994)
(C7)2GE8Me	15	0.55	La	13.73	506.4	50.4	1.37	1	Colloid Polym Sci 272 400-408 (1994)
(C7)2GE8Me	15	0.6	La	13.73	506.4	50.4	1.37	1	Colloid Polym Sci 272 400-408 (1994)
(C7)2GE8Me	15	0.65	La	13.73	506.4	50.4	1.37	1	Colloid Polym Sci 272 400-408 (1994)
(C7)2GE8Me	15	0.7	La	13.73	506.4	50.4	1.37	1	Colloid Polym Sci 272 400-408 (1994)
(C7)2GE8Me	15	0.75	La	13.73	506.4	50.4	1.37	1	Colloid Polym Sci 272 400-408 (1994)
(C7)2GE8Me	15	0.8	L2	13.73	506.4	50.4	1.37	1	Colloid Polym Sci 272 400-408 (1994)
(C7)2GE8Me	15	0.85	L2	13.73	506.4	50.4	1.37	1	Colloid Polym Sci 272 400-408 (1994)
(C7)2GE8Me	15	0.9	L2	13.73	506.4	50.4	1.37	1	Colloid Polym Sci 272 400-408 (1994)
(C7)2GE8Me	15	0.95	L2	13.73	506.4	50.4	1.37	1	Colloid Polym Sci 272 400-408 (1994)
(C7)2GE8Me	15	1	L2	13.73	506.4	50.4	1.37	1	Colloid Polym Sci 272 400-408 (1994)
(C7)2GE8Me	20	0	Water + L	13.73	506.4	50.4	1.37	1	Colloid Polym Sci 272 400-408 (1994)
(C7)2GE8Me	20	0.05	Water + L	13.73	506.4	50.4	1.37	1	Colloid Polym Sci 272 400-408 (1994)
(C7)2GE8Me	20	0.1	L1	13.73	506.4	50.4	1.37	1	Colloid Polym Sci 272 400-408 (1994)
(C7)2GE8Me	20	0.15	L1	13.73	506.4	50.4	1.37	1	Colloid Polym Sci 272 400-408 (1994)
(C7)2GE8Me	20	0.2	L1	13.73	506.4	50.4	1.37	1	Colloid Polym Sci 272 400-408 (1994)
(C7)2GE8Me	20	0.25	L1	13.73	506.4	50.4	1.37	1	Colloid Polym Sci 272 400-408 (1994)
(C7)2GE8Me	20	0.3	L1	13.73	506.4	50.4	1.37	1	Colloid Polym Sci 272 400-408 (1994)
(C7)2GE8Me	20	0.35	L1	13.73	506.4	50.4	1.37	1	Colloid Polym Sci 272 400-408 (1994)
(C7)2GE8Me	20	0.4	L1	13.73	506.4	50.4	1.37	1	Colloid Polym Sci 272 400-408 (1994)
(C7)2GE8Me	20	0.45	L1	13.73	506.4	50.4	1.37	1	Colloid Polym Sci 272 400-408 (1994)
(C7)2GE8Me	20	0.5	La	13.73	506.4	50.4	1.37	1	Colloid Polym Sci 272 400-408 (1994)
(C7)2GE8Me	20	0.55	La	13.73	506.4	50.4	1.37	1	Colloid Polym Sci 272 400-408 (1994)
(C7)2GE8Me	20	0.6	La	13.73	506.4	50.4	1.37	1	Colloid Polym Sci 272 400-408 (1994)
(C7)2GE8Me	20	0.65	La	13.73	506.4	50.4	1.37	1	Colloid Polym Sci 272 400-408 (1994)
(C7)2GE8Me	20	0.7	La	13.73	506.4	50.4	1.37	1	Colloid Polym Sci 272 400-408 (1994)
(C7)2GE8Me	20	0.75	L2	13.73	506.4	50.4	1.37	1	Colloid Polym Sci 272 400-408 (1994)
(C7)2GE8Me	20	0.8	L2	13.73	506.4	50.4	1.37	1	Colloid Polym Sci 272 400-408 (1994)
(C7)2GE8Me	20	0.85	L2	13.73	506.4	50.4	1.37	1	Colloid Polym Sci 272 400-408 (1994)
(C7)2GE8Me	20	0.9	L2	13.73	506.4	50.4	1.37	1	Colloid Polym Sci 272 400-408 (1994)
(C7)2GE8Me	20	0.95	L2	13.73	506.4	50.4	1.37	1	Colloid Polym Sci 272 400-408 (1994)
(C7)2GE8Me	20	1	L2	13.73	506.4	50.4	1.37	1	Colloid Polym Sci 272 400-408 (1994)
(C7)2GE8Me	25	0	Water + L	13.73	506.4	50.4	1.37	1	Colloid Polym Sci 272 400-408 (1994)
(C7)2GE8Me	25	0.05	Water + L	13.73	506.4	50.4	1.37	1	Colloid Polym Sci 272 400-408 (1994)
(C7)2GE8Me	25	0.1	Water + L	13.73	506.4	50.4	1.37	1	Colloid Polym Sci 272 400-408 (1994)
(C7)2GE8Me	25	0.15	Water + L	13.73	506.4	50.4	1.37	1	Colloid Polym Sci 272 400-408 (1994)
(C7)2GE8Me	25	0.2	Water + L	13.73	506.4	50.4	1.37	1	Colloid Polym Sci 272 400-408 (1994)
(C7)2GE8Me	25	0.25	L1	13.73	506.4	50.4	1.37	1	Colloid Polym Sci 272 400-408 (1994)
(C7)2GE8Me	25	0.3	L1	13.73	506.4	50.4	1.37	1	Colloid Polym Sci 272 400-408 (1994)
(C7)2GE8Me	25	0.35	L1	13.73	506.4	50.4	1.37	1	Colloid Polym Sci 272 400-408 (1994)
(C7)2GE8Me	25	0.4	L1	13.73	506.4	50.4	1.37	1	Colloid Polym Sci 272 400-408 (1994)
(C7)2GE8Me	25	0.45	L1	13.73	506.4	50.4	1.37	1	Colloid Polym Sci 272 400-408 (1994)
(C7)2GE8Me	25	0.5	La	13.73	506.4	50.4	1.37	1	Colloid Polym Sci 272 400-408 (1994)
(C7)2GE8Me	25	0.55	La	13.73	506.4	50.4	1.37	1	Colloid Polym Sci 272 400-408 (1994)
(C7)2GE8Me	25	0.6	La	13.73	506.4	50.4	1.37	1	Colloid Polym Sci 272 400-408 (1994)
(C7)2GE8Me	25	0.65	La	13.73	506.4	50.4	1.37	1	Colloid Polym Sci 272 400-408 (1994)
(C7)2GE8Me	25	0.7	L2	13.73	506.4	50.4	1.37	1	Colloid Polym Sci 272 400-408 (1994)
(C7)2GE8Me	25	0.75	L2	13.73	506.4	50.4	1.37	1	Colloid Polym Sci 272 400-408 (1994)
(C7)2GE8Me	25	0.8	L2	13.73	506.4	50.4	1.37	1	Colloid Polym Sci 272 400-408 (1994)
(C7)2GE8Me	25	0.85	L2	13.73	506.4	50.4	1.37	1	Colloid Polym Sci 272 400-408 (1994)
(C7)2GE8Me	25	0.9	L2	13.73	506.4	50.4	1.37	1	Colloid Polym Sci 272 400-408 (1994)
(C7)2GE8Me	25	0.95	L2	13.73	506.4	50.4	1.37	1	Colloid Polym Sci 272 400-408 (1994)
(C7)2GE8Me	25	1	L2	13.73	506.4	50.4	1.37	1	Colloid Polym Sci 272 400-408 (1994)
(C7)2GE8Me	30	0	Water + L	13.73	506.4	50.4	1.37	1	Colloid Polym Sci 272 400-408 (1994)
(C7)2GE8Me	30	0.05	Water + L	13.73	506.4	50.4	1.37	1	Colloid Polym Sci 272 400-408 (1994)
(C7)2GE8Me	30	0.1	Water + L	13.73	506.4	50.4	1.37	1	Colloid Polym Sci 272 400-408 (1994)
(C7)2GE8Me	30	0.15	Water + L	13.73	506.4	50.4	1.37	1	Colloid Polym Sci 272 400-408 (1994)
(C7)2GE8Me	30	0.2	Water + L	13.73	506.4	50.4	1.37	1	Colloid Polym Sci 272 400-408 (1994)
(C7)2GE8Me	30	0.25	Water + L	13.73	506.4	50.4	1.37	1	Colloid Polym Sci 272 400-408 (1994)
(C7)2GE8Me	30	0.3	La	13.73	506.4	50.4	1.37	1	Colloid Polym Sci 272 400-408 (1994)
(C7)2GE8Me	30	0.35	La	13.73	506.4	50.4	1.37	1	Colloid Polym Sci 272 400-408 (1994)
(C7)2GE8Me	30	0.4	La	13.73	506.4	50.4	1.37	1	Colloid Polym Sci 272 400-408 (1994)
(C7)2GE8Me	30	0.45	La	13.73	506.4	50.4	1.37	1	Colloid Polym Sci 272 400-408 (1994)
(C7)2GE8Me	30	0.5	La	13.73	506.4	50.4	1.37	1	Colloid Polym Sci 272 400-408 (1994)
(C7)2GE8Me	30	0.55	La	13.73	506.4	50.4	1.37	1	Colloid Polym Sci 272 400-408 (1994)
(C7)2GE8Me	30	0.6	La	13.73	506.4	50.4	1.37	1	Colloid Polym Sci 272 400-408 (1994)
(C7)2GE8Me	30	0.65	L2	13.73	506.4	50.4	1.37	1	Colloid Polym Sci 272 400-408 (1994)
(C7)2GE8Me	30	0.7	L2	13.73	506.4	50.4	1.37	1	Colloid Polym Sci 272 400-408 (1994)
(C7)2GE8Me	30	0.75	L2	13.73	506.4	50.4	1.37	1	Colloid Polym Sci 272 400-408 (1994)
(C7)2GE8Me	30	0.8	L2	13.73	506.4	50.4	1.37	1	Colloid Polym Sci 272 400-408 (1994)
(C7)2GE8Me	30	0.85	L2	13.73	506.4	50.4	1.37	1	Colloid Polym Sci 272 400-408 (1994)
(C7)2GE8Me	30	0.9	L2	13.73	506.4	50.4	1.37	1	Colloid Polym Sci 272 400-408 (1994)
(C7)2GE8Me	30	0.95	L2	13.73	506.4	50.4	1.37	1	Colloid Polym Sci 272 400-408 (1994)
(C7)2GE8Me	30	1	L2	13.73	506.4	50.4	1.37	1	Colloid Polym Sci 272 400-408 (1994)
(C7)2GE8Me	35	0	Water + L	13.73	506.4	50.4	1.37	1	Colloid Polym Sci 272 400-408 (1994)
(C7)2GE8Me	35	0.05	Water + L	13.73	506.4	50.4	1.37	1	Colloid Polym Sci 272 400-408 (1994)
(C7)2GE8Me	35	0.1	Water + L	13.73	506.4	50.4	1.37	1	Colloid Polym Sci 272 400-408 (1994)
(C7)2GE8Me	35	0.15	Water + L	13.73	506.4	50.4	1.37	1	Colloid Polym Sci 272 400-408 (1994)
(C7)2GE8Me	35	0.2	Water + L	13.73	506.4	50.4	1.37	1	Colloid Polym Sci 272 400-408 (1994)
(C7)2GE8Me	35	0.25	Water + L	13.73	506.4	50.4	1.37	1	Colloid Polym Sci 272 400-408 (1994)
(C7)2GE8Me	35	0.3	La	13.73	506.4	50.4	1.37	1	Colloid Polym Sci 272 400-408 (1994)
(C7)2GE8Me	35	0.35	La	13.73	506.4	50.4	1.37	1	Colloid Polym Sci 272 400-408 (1994)
(C7)2GE8Me	35	0.4	La	13.73	506.4	50.4	1.37	1	Colloid Polym Sci 272 400-408 (1994)
(C7)2GE8Me	35	0.45	La	13.73	506.4	50.4	1.37	1	Colloid Polym Sci 272 400-408 (1994)
(C7)2GE8Me	35	0.5	La	13.73	506.4	50.4	1.37	1	Colloid Polym Sci 272 400-408 (1994)
(C7)2GE8Me	35	0.55	La	13.73	506.4	50.4	1.37	1	Colloid Polym Sci 272 400-408 (1994)
(C7)2GE8Me	35	0.6	La	13.73	506.4	50.4	1.37	1	Colloid Polym Sci 272 400-408 (1994)
(C7)2GE8Me	35	0.65	La	13.73	506.4	50.4	1.37	1	Colloid Polym Sci 272 400-408 (1994)
(C7)2GE8Me	35	0.7	L2	13.73	506.4	50.4	1.37	1	Colloid Polym Sci 272 400-408 (1994)
(C7)2GE8Me	35	0.75	L2	13.73	506.4	50.4	1.37	1	Colloid Polym Sci 272 400-408 (1994)
(C7)2GE8Me	35	0.8	L2	13.73	506.4	50.4	1.37	1	Colloid Polym Sci 272 400-408 (1994)
(C7)2GE8Me	35	0.85	L2	13.73	506.4	50.4	1.37	1	Colloid Polym Sci 272 400-408 (1994)
(C7)2GE8Me	35	0.9	L2	13.73	506.4	50.4	1.37	1	Colloid Polym Sci 272 400-408 (1994)
(C7)2GE8Me	35	0.95	L2	13.73	506.4	50.4	1.37	1	Colloid Polym Sci 272 400-408 (1994)
(C7)2GE8Me	35	1	L2	13.73	506.4	50.4	1.37	1	Colloid Polym Sci 272 400-408 (1994)
(C7)2GE8Me	40	0	Water + L	13.73	506.4	50.4	1.37	1	Colloid Polym Sci 272 400-408 (1994)
(C7)2GE8Me	40	0.05	Water + L	13.73	506.4	50.4	1.37	1	Colloid Polym Sci 272 400-408 (1994)
(C7)2GE8Me	40	0.1	Water + L	13.73	506.4	50.4	1.37	1	Colloid Polym Sci 272 400-408 (1994)
(C7)2GE8Me	40	0.15	Water + L	13.73	506.4	50.4	1.37	1	Colloid Polym Sci 272 400-408 (1994)
(C7)2GE8Me	40	0.2	Water + L	13.73	506.4	50.4	1.37	1	Colloid Polym Sci 272 400-408 (1994)
(C7)2GE8Me	40	0.25	Water + L	13.73	506.4	50.4	1.37	1	Colloid Polym Sci 272 400-408 (1994)
(C7)2GE8Me	40	0.3	La	13.73	506.4	50.4	1.37	1	Colloid Polym Sci 272 400-408 (1994)
(C7)2GE8Me	40	0.35	La	13.73	506.4	50.4	1.37	1	Colloid Polym Sci 272 400-408 (1994)
(C7)2GE8Me	40	0.4	La	13.73	506.4	50.4	1.37	1	Colloid Polym Sci 272 400-408 (1994)
(C7)2GE8Me	40	0.45	La	13.73	506.4	50.4	1.37	1	Colloid Polym Sci 272 400-408 (1994)
(C7)2GE8Me	40	0.5	La	13.73	506.4	50.4	1.37	1	Colloid Polym Sci 272 400-408 (1994)
(C7)2GE8Me	40	0.55	L2	13.73	506.4	50.4	1.37	1	Colloid Polym Sci 272 400-408 (1994)
(C7)2GE8Me	40	0.6	L2	13.73	506.4	50.4	1.37	1	Colloid Polym Sci 272 400-408 (1994)
(C7)2GE8Me	40	0.65	L2	13.73	506.4	50.4	1.37	1	Colloid Polym Sci 272 400-408 (1994)
(C7)2GE8Me	40	0.7	L2	13.73	506.4	50.4	1.37	1	Colloid Polym Sci 272 400-408 (1994)
(C7)2GE8Me	40	0.75	L2	13.73	506.4	50.4	1.37	1	Colloid Polym Sci 272 400-408 (1994)
(C7)2GE8Me	40	0.8	L2	13.73	506.4	50.4	1.37	1	Colloid Polym Sci 272 400-408 (1994)
(C7)2GE8Me	40	0.85	L2	13.73	506.4	50.4	1.37	1	Colloid Polym Sci 272 400-408 (1994)
(C7)2GE8Me	40	0.9	L2	13.73	506.4	50.4	1.37	1	Colloid Polym Sci 272 400-408 (1994)
(C7)2GE8Me	40	0.95	L2	13.73	506.4	50.4	1.37	1	Colloid Polym Sci 272 400-408 (1994)
(C7)2GE8Me	40	1	L2	13.73	506.4	50.4	1.37	1	Colloid Polym Sci 272 400-408 (1994)
(C7)2GE8Me	45	0	Water + L	13.73	506.4	50.4	1.37	1	Colloid Polym Sci 272 400-408 (1994)
(C7)2GE8Me	45	0.05	Water + L	13.73	506.4	50.4	1.37	1	Colloid Polym Sci 272 400-408 (1994)
(C7)2GE8Me	45	0.1	Water + L	13.73	506.4	50.4	1.37	1	Colloid Polym Sci 272 400-408 (1994)
(C7)2GE8Me	45	0.15	Water + L	13.73	506.4	50.4	1.37	1	Colloid Polym Sci 272 400-408 (1994)
(C7)2GE8Me	45	0.2	Water + L	13.73	506.4	50.4	1.37	1	Colloid Polym Sci 272 400-408 (1994)
(C7)2GE8Me	45	0.25	Water + L	13.73	506.4	50.4	1.37	1	Colloid Polym Sci 272 400-408 (1994)
(C7)2GE8Me	45	0.3	Water + L	13.73	506.4	50.4	1.37	1	Colloid Polym Sci 272 400-408 (1994)
(C7)2GE8Me	45	0.35	Water + L	13.73	506.4	50.4	1.37	1	Colloid Polym Sci 272 400-408 (1994)
(C7)2GE8Me	45	0.4	Water + L	13.73	506.4	50.4	1.37	1	Colloid Polym Sci 272 400-408 (1994)
(C7)2GE8Me	45	0.45	Water + L	13.73	506.4	50.4	1.37	1	Colloid Polym Sci 272 400-408 (1994)
(C7)2GE8Me	45	0.5	Water + L	13.73	506.4	50.4	1.37	1	Colloid Polym Sci 272 400-408 (1994)
(C7)2GE8Me	45	0.55	Water + L	13.73	506.4	50.4	1.37	1	Colloid Polym Sci 272 400-408 (1994)
(C7)2GE8Me	45	0.6	Water + L	13.73	506.4	50.4	1.37	1	Colloid Polym Sci 272 400-408 (1994)
(C7)2GE8Me	45	0.65	Water + L	13.73	506.4	50.4	1.37	1	Colloid Polym Sci 272 400-408 (1994)
(C7)2GE8Me	45	0.7	Water + L	13.73	506.4	50.4	1.37	1	Colloid Polym Sci 272 400-408 (1994)
(C7)2GE8Me	45	0.75	L2	13.73	506.4	50.4	1.37	1	Colloid Polym Sci 272 400-408 (1994)
(C7)2GE8Me	45	0.8	L2	13.73	506.4	50.4	1.37	1	Colloid Polym Sci 272 400-408 (1994)
(C7)2GE8Me	45	0.85	L2	13.73	506.4	50.4	1.37	1	Colloid Polym Sci 272 400-408 (1994)
(C7)2GE8Me	45	0.9	L2	13.73	506.4	50.4	1.37	1	Colloid Polym Sci 272 400-408 (1994)
(C7)2GE8Me	45	0.95	L2	13.73	506.4	50.4	1.37	1	Colloid Polym Sci 272 400-408 (1994)
(C7)2GE8Me	45	1	L2	13.73	506.4	50.4	1.37	1	Colloid Polym Sci 272 400-408 (1994)
(C7)2GE8Me	50	0	Water + L	13.73	506.4	50.4	1.37	1	Colloid Polym Sci 272 400-408 (1994)
(C7)2GE8Me	50	0.05	Water + L	13.73	506.4	50.4	1.37	1	Colloid Polym Sci 272 400-408 (1994)
(C7)2GE8Me	50	0.1	Water + L	13.73	506.4	50.4	1.37	1	Colloid Polym Sci 272 400-408 (1994)
(C7)2GE8Me	50	0.15	Water + L	13.73	506.4	50.4	1.37	1	Colloid Polym Sci 272 400-408 (1994)
(C7)2GE8Me	50	0.2	Water + L	13.73	506.4	50.4	1.37	1	Colloid Polym Sci 272 400-408 (1994)
(C7)2GE8Me	50	0.25	Water + L	13.73	506.4	50.4	1.37	1	Colloid Polym Sci 272 400-408 (1994)
(C7)2GE8Me	50	0.3	Water + L	13.73	506.4	50.4	1.37	1	Colloid Polym Sci 272 400-408 (1994)
(C7)2GE8Me	50	0.35	Water + L	13.73	506.4	50.4	1.37	1	Colloid Polym Sci 272 400-408 (1994)
(C7)2GE8Me	50	0.4	Water + L	13.73	506.4	50.4	1.37	1	Colloid Polym Sci 272 400-408 (1994)
(C7)2GE8Me	50	0.45	Water + L	13.73	506.4	50.4	1.37	1	Colloid Polym Sci 272 400-408 (1994)
(C7)2GE8Me	50	0.5	Water + L	13.73	506.4	50.4	1.37	1	Colloid Polym Sci 272 400-408 (1994)
(C7)2GE8Me	50	0.55	Water + L	13.73	506.4	50.4	1.37	1	Colloid Polym Sci 272 400-408 (1994)
(C7)2GE8Me	50	0.6	Water + L	13.73	506.4	50.4	1.37	1	Colloid Polym Sci 272 400-408 (1994)
(C7)2GE8Me	50	0.65	Water + L	13.73	506.4	50.4	1.37	1	Colloid Polym Sci 272 400-408 (1994)
(C7)2GE8Me	50	0.7	Water + L	13.73	506.4	50.4	1.37	1	Colloid Polym Sci 272 400-408 (1994)
(C7)2GE8Me	50	0.75	Water + L	13.73	506.4	50.4	1.37	1	Colloid Polym Sci 272 400-408 (1994)
(C7)2GE8Me	50	0.8	Water + L	13.73	506.4	50.4	1.37	1	Colloid Polym Sci 272 400-408 (1994)
(C7)2GE8Me	50	0.85	Water + L	13.73	506.4	50.4	1.37	1	Colloid Polym Sci 272 400-408 (1994)
(C7)2GE8Me	50	0.9	Water + L	13.73	506.4	50.4	1.37	1	Colloid Polym Sci 272 400-408 (1994)
(C7)2GE8Me	50	0.95	Water + L	13.73	506.4	50.4	1.37	1	Colloid Polym Sci 272 400-408 (1994)
(C7)2GE8Me	50	1	L2	13.73	506.4	50.4	1.37	1	Colloid Polym Sci 272 400-408 (1994)
(C7)2GE8Me	55	0	Water + L	13.73	506.4	50.4	1.37	1	Colloid Polym Sci 272 400-408 (1994)
(C7)2GE8Me	55	0.05	Water + L	13.73	506.4	50.4	1.37	1	Colloid Polym Sci 272 400-408 (1994)
(C7)2GE8Me	55	0.1	Water + L	13.73	506.4	50.4	1.37	1	Colloid Polym Sci 272 400-408 (1994)
(C7)2GE8Me	55	0.15	Water + L	13.73	506.4	50.4	1.37	1	Colloid Polym Sci 272 400-408 (1994)
(C7)2GE8Me	55	0.2	Water + L	13.73	506.4	50.4	1.37	1	Colloid Polym Sci 272 400-408 (1994)
(C7)2GE8Me	55	0.25	Water + L	13.73	506.4	50.4	1.37	1	Colloid Polym Sci 272 400-408 (1994)
(C7)2GE8Me	55	0.3	Water + L	13.73	506.4	50.4	1.37	1	Colloid Polym Sci 272 400-408 (1994)
(C7)2GE8Me	55	0.35	Water + L	13.73	506.4	50.4	1.37	1	Colloid Polym Sci 272 400-408 (1994)
(C7)2GE8Me	55	0.4	Water + L	13.73	506.4	50.4	1.37	1	Colloid Polym Sci 272 400-408 (1994)
(C7)2GE8Me	55	0.45	Water + L	13.73	506.4	50.4	1.37	1	Colloid Polym Sci 272 400-408 (1994)
(C7)2GE8Me	55	0.5	Water + L	13.73	506.4	50.4	1.37	1	Colloid Polym Sci 272 400-408 (1994)
(C7)2GE8Me	55	0.55	Water + L	13.73	506.4	50.4	1.37	1	Colloid Polym Sci 272 400-408 (1994)
(C7)2GE8Me	55	0.6	Water + L	13.73	506.4	50.4	1.37	1	Colloid Polym Sci 272 400-408 (1994)
(C7)2GE8Me	55	0.65	Water + L	13.73	506.4	50.4	1.37	1	Colloid Polym Sci 272 400-408 (1994)
(C7)2GE8Me	55	0.7	Water + L	13.73	506.4	50.4	1.37	1	Colloid Polym Sci 272 400-408 (1994)
(C7)2GE8Me	55	0.75	Water + L	13.73	506.4	50.4	1.37	1	Colloid Polym Sci 272 400-408 (1994)
(C7)2GE8Me	55	0.8	Water + L	13.73	506.4	50.4	1.37	1	Colloid Polym Sci 272 400-408 (1994)
(C7)2GE8Me	55	0.85	Water + L	13.73	506.4	50.4	1.37	1	Colloid Polym Sci 272 400-408 (1994)
(C7)2GE8Me	55	0.9	Water + L	13.73	506.4	50.4	1.37	1	Colloid Polym Sci 272 400-408 (1994)
(C7)2GE8Me	55	0.95	Water + L	13.73	506.4	50.4	1.37	1	Colloid Polym Sci 272 400-408 (1994)
(C7)2GE8Me	55	1	Water + L	13.73	506.4	50.4	1.37	1	Colloid Polym Sci 272 400-408 (1994)
(C7)2GE8Me	60	0	Water + L	13.73	506.4	50.4	1.37	1	Colloid Polym Sci 272 400-408 (1994)
(C7)2GE8Me	60	0.05	Water + L	13.73	506.4	50.4	1.37	1	Colloid Polym Sci 272 400-408 (1994)
(C7)2GE8Me	60	0.1	Water + L	13.73	506.4	50.4	1.37	1	Colloid Polym Sci 272 400-408 (1994)
(C7)2GE8Me	60	0.15	Water + L	13.73	506.4	50.4	1.37	1	Colloid Polym Sci 272 400-408 (1994)
(C7)2GE8Me	60	0.2	Water + L	13.73	506.4	50.4	1.37	1	Colloid Polym Sci 272 400-408 (1994)
(C7)2GE8Me	60	0.25	Water + L	13.73	506.4	50.4	1.37	1	Colloid Polym Sci 272 400-408 (1994)
(C7)2GE8Me	60	0.3	Water + L	13.73	506.4	50.4	1.37	1	Colloid Polym Sci 272 400-408 (1994)
(C7)2GE8Me	60	0.35	Water + L	13.73	506.4	50.4	1.37	1	Colloid Polym Sci 272 400-408 (1994)
(C7)2GE8Me	60	0.4	Water + L	13.73	506.4	50.4	1.37	1	Colloid Polym Sci 272 400-408 (1994)
(C7)2GE8Me	60	0.45	Water + L	13.73	506.4	50.4	1.37	1	Colloid Polym Sci 272 400-408 (1994)
(C7)2GE8Me	60	0.5	Water + L	13.73	506.4	50.4	1.37	1	Colloid Polym Sci 272 400-408 (1994)
(C7)2GE8Me	60	0.55	Water + L	13.73	506.4	50.4	1.37	1	Colloid Polym Sci 272 400-408 (1994)
(C7)2GE8Me	60	0.6	Water + L	13.73	506.4	50.4	1.37	1	Colloid Polym Sci 272 400-408 (1994)
(C7)2GE8Me	60	0.65	Water + L	13.73	506.4	50.4	1.37	1	Colloid Polym Sci 272 400-408 (1994)
(C7)2GE8Me	60	0.7	Water + L	13.73	506.4	50.4	1.37	1	Colloid Polym Sci 272 400-408 (1994)
(C7)2GE8Me	60	0.75	Water + L	13.73	506.4	50.4	1.37	1	Colloid Polym Sci 272 400-408 (1994)
(C7)2GE8Me	60	0.8	Water + L	13.73	506.4	50.4	1.37	1	Colloid Polym Sci 272 400-408 (1994)
(C7)2GE8Me	60	0.85	Water + L	13.73	506.4	50.4	1.37	1	Colloid Polym Sci 272 400-408 (1994)
(C7)2GE8Me	60	0.9	Water + L	13.73	506.4	50.4	1.37	1	Colloid Polym Sci 272 400-408 (1994)
(C7)2GE8Me	60	0.95	Water + L	13.73	506.4	50.4	1.37	1	Colloid Polym Sci 272 400-408 (1994)
(C7)2GE8Me	60	1	Water + L	13.73	506.4	50.4	1.37	1	Colloid Polym Sci 272 400-408 (1994)
(C7)2GE8Me	65	0	Water + L	13.73	506.4	50.4	1.37	1	Colloid Polym Sci 272 400-408 (1994)
(C7)2GE8Me	65	0.05	Water + L	13.73	506.4	50.4	1.37	1	Colloid Polym Sci 272 400-408 (1994)
(C7)2GE8Me	65	0.1	Water + L	13.73	506.4	50.4	1.37	1	Colloid Polym Sci 272 400-408 (1994)
(C7)2GE8Me	65	0.15	Water + L	13.73	506.4	50.4	1.37	1	Colloid Polym Sci 272 400-408 (1994)
(C7)2GE8Me	65	0.2	Water + L	13.73	506.4	50.4	1.37	1	Colloid Polym Sci 272 400-408 (1994)
(C7)2GE8Me	65	0.25	Water + L	13.73	506.4	50.4	1.37	1	Colloid Polym Sci 272 400-408 (1994)
(C7)2GE8Me	65	0.3	Water + L	13.73	506.4	50.4	1.37	1	Colloid Polym Sci 272 400-408 (1994)
(C7)2GE8Me	65	0.35	Water + L	13.73	506.4	50.4	1.37	1	Colloid Polym Sci 272 400-408 (1994)
(C7)2GE8Me	65	0.4	Water + L	13.73	506.4	50.4	1.37	1	Colloid Polym Sci 272 400-408 (1994)
(C7)2GE8Me	65	0.45	Water + L	13.73	506.4	50.4	1.37	1	Colloid Polym Sci 272 400-408 (1994)
(C7)2GE8Me	65	0.5	Water + L	13.73	506.4	50.4	1.37	1	Colloid Polym Sci 272 400-408 (1994)
(C7)2GE8Me	65	0.55	Water + L	13.73	506.4	50.4	1.37	1	Colloid Polym Sci 272 400-408 (1994)
(C7)2GE8Me	65	0.6	Water + L	13.73	506.4	50.4	1.37	1	Colloid Polym Sci 272 400-408 (1994)
(C7)2GE8Me	65	0.65	Water + L	13.73	506.4	50.4	1.37	1	Colloid Polym Sci 272 400-408 (1994)
(C7)2GE8Me	65	0.7	Water + L	13.73	506.4	50.4	1.37	1	Colloid Polym Sci 272 400-408 (1994)
(C7)2GE8Me	65	0.75	Water + L	13.73	506.4	50.4	1.37	1	Colloid Polym Sci 272 400-408 (1994)
(C7)2GE8Me	65	0.8	Water + L	13.73	506.4	50.4	1.37	1	Colloid Polym Sci 272 400-408 (1994)
(C7)2GE8Me	65	0.85	Water + L	13.73	506.4	50.4	1.37	1	Colloid Polym Sci 272 400-408 (1994)
(C7)2GE8Me	65	0.9	Water + L	13.73	506.4	50.4	1.37	1	Colloid Polym Sci 272 400-408 (1994)
(C7)2GE8Me	65	0.95	Water + L	13.73	506.4	50.4	1.37	1	Colloid Polym Sci 272 400-408 (1994)
(C7)2GE8Me	65	1	Water + L	13.73	506.4	50.4	1.37	1	Colloid Polym Sci 272 400-408 (1994)
(C7)2GE8Me	70	0	Water + L	13.73	506.4	50.4	1.37	1	Colloid Polym Sci 272 400-408 (1994)
(C7)2GE8Me	70	0.05	Water + L	13.73	506.4	50.4	1.37	1	Colloid Polym Sci 272 400-408 (1994)
(C7)2GE8Me	70	0.1	Water + L	13.73	506.4	50.4	1.37	1	Colloid Polym Sci 272 400-408 (1994)
(C7)2GE8Me	70	0.15	Water + L	13.73	506.4	50.4	1.37	1	Colloid Polym Sci 272 400-408 (1994)
(C7)2GE8Me	70	0.2	Water + L	13.73	506.4	50.4	1.37	1	Colloid Polym Sci 272 400-408 (1994)
(C7)2GE8Me	70	0.25	Water + L	13.73	506.4	50.4	1.37	1	Colloid Polym Sci 272 400-408 (1994)
(C7)2GE8Me	70	0.3	Water + L	13.73	506.4	50.4	1.37	1	Colloid Polym Sci 272 400-408 (1994)
(C7)2GE8Me	70	0.35	Water + L	13.73	506.4	50.4	1.37	1	Colloid Polym Sci 272 400-408 (1994)
(C7)2GE8Me	70	0.4	Water + L	13.73	506.4	50.4	1.37	1	Colloid Polym Sci 272 400-408 (1994)
(C7)2GE8Me	70	0.45	Water + L	13.73	506.4	50.4	1.37	1	Colloid Polym Sci 272 400-408 (1994)
(C7)2GE8Me	70	0.5	Water + L	13.73	506.4	50.4	1.37	1	Colloid Polym Sci 272 400-408 (1994)
(C7)2GE8Me	70	0.55	Water + L	13.73	506.4	50.4	1.37	1	Colloid Polym Sci 272 400-408 (1994)
(C7)2GE8Me	70	0.6	Water + L	13.73	506.4	50.4	1.37	1	Colloid Polym Sci 272 400-408 (1994)
(C7)2GE8Me	70	0.65	Water + L	13.73	506.4	50.4	1.37	1	Colloid Polym Sci 272 400-408 (1994)
(C7)2GE8Me	70	0.7	Water + L	13.73	506.4	50.4	1.37	1	Colloid Polym Sci 272 400-408 (1994)
(C7)2GE8Me	70	0.75	Water + L	13.73	506.4	50.4	1.37	1	Colloid Polym Sci 272 400-408 (1994)
(C7)2GE8Me	70	0.8	Water + L	13.73	506.4	50.4	1.37	1	Colloid Polym Sci 272 400-408 (1994)
(C7)2GE8Me	70	0.85	Water + L	13.73	506.4	50.4	1.37	1	Colloid Polym Sci 272 400-408 (1994)
(C7)2GE8Me	70	0.9	Water + L	13.73	506.4	50.4	1.37	1	Colloid Polym Sci 272 400-408 (1994)
(C7)2GE8Me	70	0.95	Water + L	13.73	506.4	50.4	1.37	1	Colloid Polym Sci 272 400-408 (1994)
(C7)2GE8Me	70	1	Water + L	13.73	506.4	50.4	1.37	1	Colloid Polym Sci 272 400-408 (1994)
(C7)2GE8Me	75	0	Water + L	13.73	506.4	50.4	1.37	1	Colloid Polym Sci 272 400-408 (1994)
(C7)2GE8Me	75	0.05	Water + L	13.73	506.4	50.4	1.37	1	Colloid Polym Sci 272 400-408 (1994)
(C7)2GE8Me	75	0.1	Water + L	13.73	506.4	50.4	1.37	1	Colloid Polym Sci 272 400-408 (1994)
(C7)2GE8Me	75	0.15	Water + L	13.73	506.4	50.4	1.37	1	Colloid Polym Sci 272 400-408 (1994)
(C7)2GE8Me	75	0.2	Water + L	13.73	506.4	50.4	1.37	1	Colloid Polym Sci 272 400-408 (1994)
(C7)2GE8Me	75	0.25	Water + L	13.73	506.4	50.4	1.37	1	Colloid Polym Sci 272 400-408 (1994)
(C7)2GE8Me	75	0.3	Water + L	13.73	506.4	50.4	1.37	1	Colloid Polym Sci 272 400-408 (1994)
(C7)2GE8Me	75	0.35	Water + L	13.73	506.4	50.4	1.37	1	Colloid Polym Sci 272 400-408 (1994)
(C7)2GE8Me	75	0.4	Water + L	13.73	506.4	50.4	1.37	1	Colloid Polym Sci 272 400-408 (1994)
(C7)2GE8Me	75	0.45	Water + L	13.73	506.4	50.4	1.37	1	Colloid Polym Sci 272 400-408 (1994)
(C7)2GE8Me	75	0.5	Water + L	13.73	506.4	50.4	1.37	1	Colloid Polym Sci 272 400-408 (1994)
(C7)2GE8Me	75	0.55	Water + L	13.73	506.4	50.4	1.37	1	Colloid Polym Sci 272 400-408 (1994)
(C7)2GE8Me	75	0.6	Water + L	13.73	506.4	50.4	1.37	1	Colloid Polym Sci 272 400-408 (1994)
(C7)2GE8Me	75	0.65	Water + L	13.73	506.4	50.4	1.37	1	Colloid Polym Sci 272 400-408 (1994)
(C7)2GE8Me	75	0.7	Water + L	13.73	506.4	50.4	1.37	1	Colloid Polym Sci 272 400-408 (1994)
(C7)2GE8Me	75	0.75	Water + L	13.73	506.4	50.4	1.37	1	Colloid Polym Sci 272 400-408 (1994)
(C7)2GE8Me	75	0.8	Water + L	13.73	506.4	50.4	1.37	1	Colloid Polym Sci 272 400-408 (1994)
(C7)2GE8Me	75	0.85	Water + L	13.73	506.4	50.4	1.37	1	Colloid Polym Sci 272 400-408 (1994)
(C7)2GE8Me	75	0.9	Water + L	13.73	506.4	50.4	1.37	1	Colloid Polym Sci 272 400-408 (1994)
(C7)2GE8Me	75	0.95	Water + L	13.73	506.4	50.4	1.37	1	Colloid Polym Sci 272 400-408 (1994)
(C7)2GE8Me	75	1	Water + L	13.73	506.4	50.4	1.37	1	Colloid Polym Sci 272 400-408 (1994)
(C7)2GE8Me	80	0	Water + L	13.73	506.4	50.4	1.37	1	Colloid Polym Sci 272 400-408 (1994)
(C7)2GE8Me	80	0.05	Water + L	13.73	506.4	50.4	1.37	1	Colloid Polym Sci 272 400-408 (1994)
(C7)2GE8Me	80	0.1	Water + L	13.73	506.4	50.4	1.37	1	Colloid Polym Sci 272 400-408 (1994)
(C7)2GE8Me	80	0.15	Water + L	13.73	506.4	50.4	1.37	1	Colloid Polym Sci 272 400-408 (1994)
(C7)2GE8Me	80	0.2	Water + L	13.73	506.4	50.4	1.37	1	Colloid Polym Sci 272 400-408 (1994)
(C7)2GE8Me	80	0.25	Water + L	13.73	506.4	50.4	1.37	1	Colloid Polym Sci 272 400-408 (1994)
(C7)2GE8Me	80	0.3	Water + L	13.73	506.4	50.4	1.37	1	Colloid Polym Sci 272 400-408 (1994)
(C7)2GE8Me	80	0.35	Water + L	13.73	506.4	50.4	1.37	1	Colloid Polym Sci 272 400-408 (1994)
(C7)2GE8Me	80	0.4	Water + L	13.73	506.4	50.4	1.37	1	Colloid Polym Sci 272 400-408 (1994)
(C7)2GE8Me	80	0.45	Water + L	13.73	506.4	50.4	1.37	1	Colloid Polym Sci 272 400-408 (1994)
(C7)2GE8Me	80	0.5	Water + L	13.73	506.4	50.4	1.37	1	Colloid Polym Sci 272 400-408 (1994)
(C7)2GE8Me	80	0.55	Water + L	13.73	506.4	50.4	1.37	1	Colloid Polym Sci 272 400-408 (1994)
(C7)2GE8Me	80	0.6	Water + L	13.73	506.4	50.4	1.37	1	Colloid Polym Sci 272 400-408 (1994)
(C7)2GE8Me	80	0.65	Water + L	13.73	506.4	50.4	1.37	1	Colloid Polym Sci 272 400-408 (1994)
(C7)2GE8Me	80	0.7	Water + L	13.73	506.4	50.4	1.37	1	Colloid Polym Sci 272 400-408 (1994)
(C7)2GE8Me	80	0.75	Water + L	13.73	506.4	50.4	1.37	1	Colloid Polym Sci 272 400-408 (1994)
(C7)2GE8Me	80	0.8	Water + L	13.73	506.4	50.4	1.37	1	Colloid Polym Sci 272 400-408 (1994)
(C7)2GE8Me	80	0.85	Water + L	13.73	506.4	50.4	1.37	1	Colloid Polym Sci 272 400-408 (1994)
(C7)2GE8Me	80	0.9	Water + L	13.73	506.4	50.4	1.37	1	Colloid Polym Sci 272 400-408 (1994)
(C7)2GE8Me	80	0.95	Water + L	13.73	506.4	50.4	1.37	1	Colloid Polym Sci 272 400-408 (1994)
(C7)2GE8Me	80	1	Water + L	13.73	506.4	50.4	1.37	1	Colloid Polym Sci 272 400-408 (1994)
(C7)2GE8Me	85	0	Water + L	13.73	506.4	50.4	1.37	1	Colloid Polym Sci 272 400-408 (1994)
(C7)2GE8Me	85	0.05	Water + L	13.73	506.4	50.4	1.37	1	Colloid Polym Sci 272 400-408 (1994)
(C7)2GE8Me	85	0.1	Water + L	13.73	506.4	50.4	1.37	1	Colloid Polym Sci 272 400-408 (1994)
(C7)2GE8Me	85	0.15	Water + L	13.73	506.4	50.4	1.37	1	Colloid Polym Sci 272 400-408 (1994)
(C7)2GE8Me	85	0.2	Water + L	13.73	506.4	50.4	1.37	1	Colloid Polym Sci 272 400-408 (1994)
(C7)2GE8Me	85	0.25	Water + L	13.73	506.4	50.4	1.37	1	Colloid Polym Sci 272 400-408 (1994)
(C7)2GE8Me	85	0.3	Water + L	13.73	506.4	50.4	1.37	1	Colloid Polym Sci 272 400-408 (1994)
(C7)2GE8Me	85	0.35	Water + L	13.73	506.4	50.4	1.37	1	Colloid Polym Sci 272 400-408 (1994)
(C7)2GE8Me	85	0.4	Water + L	13.73	506.4	50.4	1.37	1	Colloid Polym Sci 272 400-408 (1994)
(C7)2GE8Me	85	0.45	Water + L	13.73	506.4	50.4	1.37	1	Colloid Polym Sci 272 400-408 (1994)
(C7)2GE8Me	85	0.5	Water + L	13.73	506.4	50.4	1.37	1	Colloid Polym Sci 272 400-408 (1994)
(C7)2GE8Me	85	0.55	Water + L	13.73	506.4	50.4	1.37	1	Colloid Polym Sci 272 400-408 (1994)
(C7)2GE8Me	85	0.6	Water + L	13.73	506.4	50.4	1.37	1	Colloid Polym Sci 272 400-408 (1994)
(C7)2GE8Me	85	0.65	Water + L	13.73	506.4	50.4	1.37	1	Colloid Polym Sci 272 400-408 (1994)
(C7)2GE8Me	85	0.7	Water + L	13.73	506.4	50.4	1.37	1	Colloid Polym Sci 272 400-408 (1994)
(C7)2GE8Me	85	0.75	Water + L	13.73	506.4	50.4	1.37	1	Colloid Polym Sci 272 400-408 (1994)
(C7)2GE8Me	85	0.8	Water + L	13.73	506.4	50.4	1.37	1	Colloid Polym Sci 272 400-408 (1994)
(C7)2GE8Me	85	0.85	Water + L	13.73	506.4	50.4	1.37	1	Colloid Polym Sci 272 400-408 (1994)
(C7)2GE8Me	85	0.9	Water + L	13.73	506.4	50.4	1.37	1	Colloid Polym Sci 272 400-408 (1994)
(C7)2GE8Me	85	0.95	Water + L	13.73	506.4	50.4	1.37	1	Colloid Polym Sci 272 400-408 (1994)
(C7)2GE8Me	85	1	Water + L	13.73	506.4	50.4	1.37	1	Colloid Polym Sci 272 400-408 (1994)
(C7)2GE8Me	90	0	Water + L	13.73	506.4	50.4	1.37	1	Colloid Polym Sci 272 400-408 (1994)
(C7)2GE8Me	90	0.05	Water + L	13.73	506.4	50.4	1.37	1	Colloid Polym Sci 272 400-408 (1994)
(C7)2GE8Me	90	0.1	Water + L	13.73	506.4	50.4	1.37	1	Colloid Polym Sci 272 400-408 (1994)
(C7)2GE8Me	90	0.15	Water + L	13.73	506.4	50.4	1.37	1	Colloid Polym Sci 272 400-408 (1994)
(C7)2GE8Me	90	0.2	Water + L	13.73	506.4	50.4	1.37	1	Colloid Polym Sci 272 400-408 (1994)
(C7)2GE8Me	90	0.25	Water + L	13.73	506.4	50.4	1.37	1	Colloid Polym Sci 272 400-408 (1994)
(C7)2GE8Me	90	0.3	Water + L	13.73	506.4	50.4	1.37	1	Colloid Polym Sci 272 400-408 (1994)
(C7)2GE8Me	90	0.35	Water + L	13.73	506.4	50.4	1.37	1	Colloid Polym Sci 272 400-408 (1994)
(C7)2GE8Me	90	0.4	Water + L	13.73	506.4	50.4	1.37	1	Colloid Polym Sci 272 400-408 (1994)
(C7)2GE8Me	90	0.45	Water + L	13.73	506.4	50.4	1.37	1	Colloid Polym Sci 272 400-408 (1994)
(C7)2GE8Me	90	0.5	Water + L	13.73	506.4	50.4	1.37	1	Colloid Polym Sci 272 400-408 (1994)
(C7)2GE8Me	90	0.55	Water + L	13.73	506.4	50.4	1.37	1	Colloid Polym Sci 272 400-408 (1994)
(C7)2GE8Me	90	0.6	Water + L	13.73	506.4	50.4	1.37	1	Colloid Polym Sci 272 400-408 (1994)
(C7)2GE8Me	90	0.65	Water + L	13.73	506.4	50.4	1.37	1	Colloid Polym Sci 272 400-408 (1994)
(C7)2GE8Me	90	0.7	Water + L	13.73	506.4	50.4	1.37	1	Colloid Polym Sci 272 400-408 (1994)
(C7)2GE8Me	90	0.75	Water + L	13.73	506.4	50.4	1.37	1	Colloid Polym Sci 272 400-408 (1994)
(C7)2GE8Me	90	0.8	Water + L	13.73	506.4	50.4	1.37	1	Colloid Polym Sci 272 400-408 (1994)
(C7)2GE8Me	90	0.85	Water + L	13.73	506.4	50.4	1.37	1	Colloid Polym Sci 272 400-408 (1994)
(C7)2GE8Me	90	0.9	Water + L	13.73	506.4	50.4	1.37	1	Colloid Polym Sci 272 400-408 (1994)
(C7)2GE8Me	90	0.95	Water + L	13.73	506.4	50.4	1.37	1	Colloid Polym Sci 272 400-408 (1994)
(C7)2GE8Me	90	1	Water + L	13.73	506.4	50.4	1.37	1	Colloid Polym Sci 272 400-408 (1994)
(C7)2GE8Me	95	0	Water + L	13.73	506.4	50.4	1.37	1	Colloid Polym Sci 272 400-408 (1994)
(C7)2GE8Me	95	0.05	Water + L	13.73	506.4	50.4	1.37	1	Colloid Polym Sci 272 400-408 (1994)
(C7)2GE8Me	95	0.1	Water + L	13.73	506.4	50.4	1.37	1	Colloid Polym Sci 272 400-408 (1994)
(C7)2GE8Me	95	0.15	Water + L	13.73	506.4	50.4	1.37	1	Colloid Polym Sci 272 400-408 (1994)
(C7)2GE8Me	95	0.2	Water + L	13.73	506.4	50.4	1.37	1	Colloid Polym Sci 272 400-408 (1994)
(C7)2GE8Me	95	0.25	Water + L	13.73	506.4	50.4	1.37	1	Colloid Polym Sci 272 400-408 (1994)
(C7)2GE8Me	95	0.3	Water + L	13.73	506.4	50.4	1.37	1	Colloid Polym Sci 272 400-408 (1994)
(C7)2GE8Me	95	0.35	Water + L	13.73	506.4	50.4	1.37	1	Colloid Polym Sci 272 400-408 (1994)
(C7)2GE8Me	95	0.4	Water + L	13.73	506.4	50.4	1.37	1	Colloid Polym Sci 272 400-408 (1994)
(C7)2GE8Me	95	0.45	Water + L	13.73	506.4	50.4	1.37	1	Colloid Polym Sci 272 400-408 (1994)
(C7)2GE8Me	95	0.5	Water + L	13.73	506.4	50.4	1.37	1	Colloid Polym Sci 272 400-408 (1994)
(C7)2GE8Me	95	0.55	Water + L	13.73	506.4	50.4	1.37	1	Colloid Polym Sci 272 400-408 (1994)
(C7)2GE8Me	95	0.6	Water + L	13.73	506.4	50.4	1.37	1	Colloid Polym Sci 272 400-408 (1994)
(C7)2GE8Me	95	0.65	Water + L	13.73	506.4	50.4	1.37	1	Colloid Polym Sci 272 400-408 (1994)
(C7)2GE8Me	95	0.7	Water + L	13.73	506.4	50.4	1.37	1	Colloid Polym Sci 272 400-408 (1994)
(C7)2GE8Me	95	0.75	Water + L	13.73	506.4	50.4	1.37	1	Colloid Polym Sci 272 400-408 (1994)
(C7)2GE8Me	95	0.8	Water + L	13.73	506.4	50.4	1.37	1	Colloid Polym Sci 272 400-408 (1994)
(C7)2GE8Me	95	0.85	Water + L	13.73	506.4	50.4	1.37	1	Colloid Polym Sci 272 400-408 (1994)
(C7)2GE8Me	95	0.9	Water + L	13.73	506.4	50.4	1.37	1	Colloid Polym Sci 272 400-408 (1994)
(C7)2GE8Me	95	0.95	Water + L	13.73	506.4	50.4	1.37	1	Colloid Polym Sci 272 400-408 (1994)
(C7)2GE8Me	95	1	Water + L	13.73	506.4	50.4	1.37	1	Colloid Polym Sci 272 400-408 (1994)
(C7)2GE8Me	100	0	Water + L	13.73	506.4	50.4	1.37	1	Colloid Polym Sci 272 400-408 (1994)
(C7)2GE8Me	100	0.05	Water + L	13.73	506.4	50.4	1.37	1	Colloid Polym Sci 272 400-408 (1994)
(C7)2GE8Me	100	0.1	Water + L	13.73	506.4	50.4	1.37	1	Colloid Polym Sci 272 400-408 (1994)
(C7)2GE8Me	100	0.15	Water + L	13.73	506.4	50.4	1.37	1	Colloid Polym Sci 272 400-408 (1994)
(C7)2GE8Me	100	0.2	Water + L	13.73	506.4	50.4	1.37	1	Colloid Polym Sci 272 400-408 (1994)
(C7)2GE8Me	100	0.25	Water + L	13.73	506.4	50.4	1.37	1	Colloid Polym Sci 272 400-408 (1994)
(C7)2GE8Me	100	0.3	Water + L	13.73	506.4	50.4	1.37	1	Colloid Polym Sci 272 400-408 (1994)
(C7)2GE8Me	100	0.35	Water + L	13.73	506.4	50.4	1.37	1	Colloid Polym Sci 272 400-408 (1994)
(C7)2GE8Me	100	0.4	Water + L	13.73	506.4	50.4	1.37	1	Colloid Polym Sci 272 400-408 (1994)
(C7)2GE8Me	100	0.45	Water + L	13.73	506.4	50.4	1.37	1	Colloid Polym Sci 272 400-408 (1994)
(C7)2GE8Me	100	0.5	Water + L	13.73	506.4	50.4	1.37	1	Colloid Polym Sci 272 400-408 (1994)
(C7)2GE8Me	100	0.55	Water + L	13.73	506.4	50.4	1.37	1	Colloid Polym Sci 272 400-408 (1994)
(C7)2GE8Me	100	0.6	Water + L	13.73	506.4	50.4	1.37	1	Colloid Polym Sci 272 400-408 (1994)
(C7)2GE8Me	100	0.65	Water + L	13.73	506.4	50.4	1.37	1	Colloid Polym Sci 272 400-408 (1994)
(C7)2GE8Me	100	0.7	Water + L	13.73	506.4	50.4	1.37	1	Colloid Polym Sci 272 400-408 (1994)
(C7)2GE8Me	100	0.75	Water + L	13.73	506.4	50.4	1.37	1	Colloid Polym Sci 272 400-408 (1994)
(C7)2GE8Me	100	0.8	Water + L	13.73	506.4	50.4	1.37	1	Colloid Polym Sci 272 400-408 (1994)
(C7)2GE8Me	100	0.85	Water + L	13.73	506.4	50.4	1.37	1	Colloid Polym Sci 272 400-408 (1994)
(C7)2GE8Me	100	0.9	Water + L	13.73	506.4	50.4	1.37	1	Colloid Polym Sci 272 400-408 (1994)
(C7)2GE8Me	100	0.95	Water + L	13.73	506.4	50.4	1.37	1	Colloid Polym Sci 272 400-408 (1994)
(C7)2GE8Me	100	1	Water + L	13.73	506.4	50.4	1.37	1	Colloid Polym Sci 272 400-408 (1994)
(C8)2GE8Me	0	0	L1	15	560.4	52.9	1.42	1	Colloid Polym Sci 272 400-408 (1994)
(C8)2GE8Me	0	0.05	L1	15	560.4	52.9	1.42	1	Colloid Polym Sci 272 400-408 (1994)
(C8)2GE8Me	0	0.1	L1	15	560.4	52.9	1.42	1	Colloid Polym Sci 272 400-408 (1994)
(C8)2GE8Me	0	0.15	L1	15	560.4	52.9	1.42	1	Colloid Polym Sci 272 400-408 (1994)
(C8)2GE8Me	0	0.2	L1	15	560.4	52.9	1.42	1	Colloid Polym Sci 272 400-408 (1994)
(C8)2GE8Me	0	0.25	L1	15	560.4	52.9	1.42	1	Colloid Polym Sci 272 400-408 (1994)
(C8)2GE8Me	0	0.3	L1	15	560.4	52.9	1.42	1	Colloid Polym Sci 272 400-408 (1994)
(C8)2GE8Me	0	0.35	L1	15	560.4	52.9	1.42	1	Colloid Polym Sci 272 400-408 (1994)
(C8)2GE8Me	0	0.4	L1	15	560.4	52.9	1.42	1	Colloid Polym Sci 272 400-408 (1994)
(C8)2GE8Me	0	0.45	La	15	560.4	52.9	1.42	1	Colloid Polym Sci 272 400-408 (1994)
(C8)2GE8Me	0	0.5	La	15	560.4	52.9	1.42	1	Colloid Polym Sci 272 400-408 (1994)
(C8)2GE8Me	0	0.55	La	15	560.4	52.9	1.42	1	Colloid Polym Sci 272 400-408 (1994)
(C8)2GE8Me	0	0.6	La	15	560.4	52.9	1.42	1	Colloid Polym Sci 272 400-408 (1994)
(C8)2GE8Me	0	0.65	La	15	560.4	52.9	1.42	1	Colloid Polym Sci 272 400-408 (1994)
(C8)2GE8Me	0	0.7	La	15	560.4	52.9	1.42	1	Colloid Polym Sci 272 400-408 (1994)
(C8)2GE8Me	0	0.75	La	15	560.4	52.9	1.42	1	Colloid Polym Sci 272 400-408 (1994)
(C8)2GE8Me	0	0.8	L2	15	560.4	52.9	1.42	1	Colloid Polym Sci 272 400-408 (1994)
(C8)2GE8Me	0	0.85	L2	15	560.4	52.9	1.42	1	Colloid Polym Sci 272 400-408 (1994)
(C8)2GE8Me	0	0.9	L2	15	560.4	52.9	1.42	1	Colloid Polym Sci 272 400-408 (1994)
(C8)2GE8Me	0	0.95	L2	15	560.4	52.9	1.42	1	Colloid Polym Sci 272 400-408 (1994)
(C8)2GE8Me	0	1	L2	15	560.4	52.9	1.42	1	Colloid Polym Sci 272 400-408 (1994)
(C8)2GE8Me	5	0	L1	15	560.4	52.9	1.42	1	Colloid Polym Sci 272 400-408 (1994)
(C8)2GE8Me	5	0.05	L1	15	560.4	52.9	1.42	1	Colloid Polym Sci 272 400-408 (1994)
(C8)2GE8Me	5	0.1	L1	15	560.4	52.9	1.42	1	Colloid Polym Sci 272 400-408 (1994)
(C8)2GE8Me	5	0.15	L1	15	560.4	52.9	1.42	1	Colloid Polym Sci 272 400-408 (1994)
(C8)2GE8Me	5	0.2	L1	15	560.4	52.9	1.42	1	Colloid Polym Sci 272 400-408 (1994)
(C8)2GE8Me	5	0.25	L1	15	560.4	52.9	1.42	1	Colloid Polym Sci 272 400-408 (1994)
(C8)2GE8Me	5	0.3	L1	15	560.4	52.9	1.42	1	Colloid Polym Sci 272 400-408 (1994)
(C8)2GE8Me	5	0.35	L1	15	560.4	52.9	1.42	1	Colloid Polym Sci 272 400-408 (1994)
(C8)2GE8Me	5	0.4	La	15	560.4	52.9	1.42	1	Colloid Polym Sci 272 400-408 (1994)
(C8)2GE8Me	5	0.45	La	15	560.4	52.9	1.42	1	Colloid Polym Sci 272 400-408 (1994)
(C8)2GE8Me	5	0.5	La	15	560.4	52.9	1.42	1	Colloid Polym Sci 272 400-408 (1994)
(C8)2GE8Me	5	0.55	La	15	560.4	52.9	1.42	1	Colloid Polym Sci 272 400-408 (1994)
(C8)2GE8Me	5	0.6	La	15	560.4	52.9	1.42	1	Colloid Polym Sci 272 400-408 (1994)
(C8)2GE8Me	5	0.65	La	15	560.4	52.9	1.42	1	Colloid Polym Sci 272 400-408 (1994)
(C8)2GE8Me	5	0.7	La	15	560.4	52.9	1.42	1	Colloid Polym Sci 272 400-408 (1994)
(C8)2GE8Me	5	0.75	La	15	560.4	52.9	1.42	1	Colloid Polym Sci 272 400-408 (1994)
(C8)2GE8Me	5	0.8	La	15	560.4	52.9	1.42	1	Colloid Polym Sci 272 400-408 (1994)
(C8)2GE8Me	5	0.85	L2	15	560.4	52.9	1.42	1	Colloid Polym Sci 272 400-408 (1994)
(C8)2GE8Me	5	0.9	L2	15	560.4	52.9	1.42	1	Colloid Polym Sci 272 400-408 (1994)
(C8)2GE8Me	5	0.95	L2	15	560.4	52.9	1.42	1	Colloid Polym Sci 272 400-408 (1994)
(C8)2GE8Me	5	1	L2	15	560.4	52.9	1.42	1	Colloid Polym Sci 272 400-408 (1994)
(C8)2GE8Me	10	0	L1	15	560.4	52.9	1.42	1	Colloid Polym Sci 272 400-408 (1994)
(C8)2GE8Me	10	0.05	L1	15	560.4	52.9	1.42	1	Colloid Polym Sci 272 400-408 (1994)
(C8)2GE8Me	10	0.1	L1	15	560.4	52.9	1.42	1	Colloid Polym Sci 272 400-408 (1994)
(C8)2GE8Me	10	0.15	L1	15	560.4	52.9	1.42	1	Colloid Polym Sci 272 400-408 (1994)
(C8)2GE8Me	10	0.2	L1	15	560.4	52.9	1.42	1	Colloid Polym Sci 272 400-408 (1994)
(C8)2GE8Me	10	0.25	L1	15	560.4	52.9	1.42	1	Colloid Polym Sci 272 400-408 (1994)
(C8)2GE8Me	10	0.3	L1	15	560.4	52.9	1.42	1	Colloid Polym Sci 272 400-408 (1994)
(C8)2GE8Me	10	0.35	L1	15	560.4	52.9	1.42	1	Colloid Polym Sci 272 400-408 (1994)
(C8)2GE8Me	10	0.4	L1	15	560.4	52.9	1.42	1	Colloid Polym Sci 272 400-408 (1994)
(C8)2GE8Me	10	0.45	La	15	560.4	52.9	1.42	1	Colloid Polym Sci 272 400-408 (1994)
(C8)2GE8Me	10	0.5	La	15	560.4	52.9	1.42	1	Colloid Polym Sci 272 400-408 (1994)
(C8)2GE8Me	10	0.55	La	15	560.4	52.9	1.42	1	Colloid Polym Sci 272 400-408 (1994)
(C8)2GE8Me	10	0.6	La	15	560.4	52.9	1.42	1	Colloid Polym Sci 272 400-408 (1994)
(C8)2GE8Me	10	0.65	La	15	560.4	52.9	1.42	1	Colloid Polym Sci 272 400-408 (1994)
(C8)2GE8Me	10	0.7	La	15	560.4	52.9	1.42	1	Colloid Polym Sci 272 400-408 (1994)
(C8)2GE8Me	10	0.75	La	15	560.4	52.9	1.42	1	Colloid Polym Sci 272 400-408 (1994)
(C8)2GE8Me	10	0.8	La	15	560.4	52.9	1.42	1	Colloid Polym Sci 272 400-408 (1994)
(C8)2GE8Me	10	0.85	L2	15	560.4	52.9	1.42	1	Colloid Polym Sci 272 400-408 (1994)
(C8)2GE8Me	10	0.9	L2	15	560.4	52.9	1.42	1	Colloid Polym Sci 272 400-408 (1994)
(C8)2GE8Me	10	0.95	L2	15	560.4	52.9	1.42	1	Colloid Polym Sci 272 400-408 (1994)
(C8)2GE8Me	10	1	L2	15	560.4	52.9	1.42	1	Colloid Polym Sci 272 400-408 (1994)
(C8)2GE8Me	15	0	Water + L	15	560.4	52.9	1.42	1	Colloid Polym Sci 272 400-408 (1994)
(C8)2GE8Me	15	0.05	Water + L	15	560.4	52.9	1.42	1	Colloid Polym Sci 272 400-408 (1994)
(C8)2GE8Me	15	0.1	Water + L	15	560.4	52.9	1.42	1	Colloid Polym Sci 272 400-408 (1994)
(C8)2GE8Me	15	0.15	L1	15	560.4	52.9	1.42	1	Colloid Polym Sci 272 400-408 (1994)
(C8)2GE8Me	15	0.2	L1	15	560.4	52.9	1.42	1	Colloid Polym Sci 272 400-408 (1994)
(C8)2GE8Me	15	0.25	L1	15	560.4	52.9	1.42	1	Colloid Polym Sci 272 400-408 (1994)
(C8)2GE8Me	15	0.3	L1	15	560.4	52.9	1.42	1	Colloid Polym Sci 272 400-408 (1994)
(C8)2GE8Me	15	0.35	L1	15	560.4	52.9	1.42	1	Colloid Polym Sci 272 400-408 (1994)
(C8)2GE8Me	15	0.4	La	15	560.4	52.9	1.42	1	Colloid Polym Sci 272 400-408 (1994)
(C8)2GE8Me	15	0.45	La	15	560.4	52.9	1.42	1	Colloid Polym Sci 272 400-408 (1994)
(C8)2GE8Me	15	0.5	La	15	560.4	52.9	1.42	1	Colloid Polym Sci 272 400-408 (1994)
(C8)2GE8Me	15	0.55	La	15	560.4	52.9	1.42	1	Colloid Polym Sci 272 400-408 (1994)
(C8)2GE8Me	15	0.6	La	15	560.4	52.9	1.42	1	Colloid Polym Sci 272 400-408 (1994)
(C8)2GE8Me	15	0.65	La	15	560.4	52.9	1.42	1	Colloid Polym Sci 272 400-408 (1994)
(C8)2GE8Me	15	0.7	La	15	560.4	52.9	1.42	1	Colloid Polym Sci 272 400-408 (1994)
(C8)2GE8Me	15	0.75	La	15	560.4	52.9	1.42	1	Colloid Polym Sci 272 400-408 (1994)
(C8)2GE8Me	15	0.8	La	15	560.4	52.9	1.42	1	Colloid Polym Sci 272 400-408 (1994)
(C8)2GE8Me	15	0.85	L2	15	560.4	52.9	1.42	1	Colloid Polym Sci 272 400-408 (1994)
(C8)2GE8Me	15	0.9	L2	15	560.4	52.9	1.42	1	Colloid Polym Sci 272 400-408 (1994)
(C8)2GE8Me	15	0.95	L2	15	560.4	52.9	1.42	1	Colloid Polym Sci 272 400-408 (1994)
(C8)2GE8Me	15	1	L2	15	560.4	52.9	1.42	1	Colloid Polym Sci 272 400-408 (1994)
(C8)2GE8Me	20	0	Water + L	15	560.4	52.9	1.42	1	Colloid Polym Sci 272 400-408 (1994)
(C8)2GE8Me	20	0.05	Water + L	15	560.4	52.9	1.42	1	Colloid Polym Sci 272 400-408 (1994)
(C8)2GE8Me	20	0.1	Water + L	15	560.4	52.9	1.42	1	Colloid Polym Sci 272 400-408 (1994)
(C8)2GE8Me	20	0.15	Water + L	15	560.4	52.9	1.42	1	Colloid Polym Sci 272 400-408 (1994)
(C8)2GE8Me	20	0.2	L1	15	560.4	52.9	1.42	1	Colloid Polym Sci 272 400-408 (1994)
(C8)2GE8Me	20	0.25	Water + L	15	560.4	52.9	1.42	1	Colloid Polym Sci 272 400-408 (1994)
(C8)2GE8Me	20	0.3	Water + L	15	560.4	52.9	1.42	1	Colloid Polym Sci 272 400-408 (1994)
(C8)2GE8Me	20	0.35	Water + L	15	560.4	52.9	1.42	1	Colloid Polym Sci 272 400-408 (1994)
(C8)2GE8Me	20	0.4	La	15	560.4	52.9	1.42	1	Colloid Polym Sci 272 400-408 (1994)
(C8)2GE8Me	20	0.45	La	15	560.4	52.9	1.42	1	Colloid Polym Sci 272 400-408 (1994)
(C8)2GE8Me	20	0.5	La	15	560.4	52.9	1.42	1	Colloid Polym Sci 272 400-408 (1994)
(C8)2GE8Me	20	0.55	La	15	560.4	52.9	1.42	1	Colloid Polym Sci 272 400-408 (1994)
(C8)2GE8Me	20	0.6	La	15	560.4	52.9	1.42	1	Colloid Polym Sci 272 400-408 (1994)
(C8)2GE8Me	20	0.65	La	15	560.4	52.9	1.42	1	Colloid Polym Sci 272 400-408 (1994)
(C8)2GE8Me	20	0.7	La	15	560.4	52.9	1.42	1	Colloid Polym Sci 272 400-408 (1994)
(C8)2GE8Me	20	0.75	La	15	560.4	52.9	1.42	1	Colloid Polym Sci 272 400-408 (1994)
(C8)2GE8Me	20	0.8	La	15	560.4	52.9	1.42	1	Colloid Polym Sci 272 400-408 (1994)
(C8)2GE8Me	20	0.85	L2	15	560.4	52.9	1.42	1	Colloid Polym Sci 272 400-408 (1994)
(C8)2GE8Me	20	0.9	L2	15	560.4	52.9	1.42	1	Colloid Polym Sci 272 400-408 (1994)
(C8)2GE8Me	20	0.95	L2	15	560.4	52.9	1.42	1	Colloid Polym Sci 272 400-408 (1994)
(C8)2GE8Me	20	1	L2	15	560.4	52.9	1.42	1	Colloid Polym Sci 272 400-408 (1994)
(C8)2GE8Me	25	0	Water + L	15	560.4	52.9	1.42	1	Colloid Polym Sci 272 400-408 (1994)
(C8)2GE8Me	25	0.05	Water + L	15	560.4	52.9	1.42	1	Colloid Polym Sci 272 400-408 (1994)
(C8)2GE8Me	25	0.1	Water + L	15	560.4	52.9	1.42	1	Colloid Polym Sci 272 400-408 (1994)
(C8)2GE8Me	25	0.15	Water + L	15	560.4	52.9	1.42	1	Colloid Polym Sci 272 400-408 (1994)
(C8)2GE8Me	25	0.2	Water + L	15	560.4	52.9	1.42	1	Colloid Polym Sci 272 400-408 (1994)
(C8)2GE8Me	25	0.25	Water + L	15	560.4	52.9	1.42	1	Colloid Polym Sci 272 400-408 (1994)
(C8)2GE8Me	25	0.3	Water + L	15	560.4	52.9	1.42	1	Colloid Polym Sci 272 400-408 (1994)
(C8)2GE8Me	25	0.35	La	15	560.4	52.9	1.42	1	Colloid Polym Sci 272 400-408 (1994)
(C8)2GE8Me	25	0.4	La	15	560.4	52.9	1.42	1	Colloid Polym Sci 272 400-408 (1994)
(C8)2GE8Me	25	0.45	La	15	560.4	52.9	1.42	1	Colloid Polym Sci 272 400-408 (1994)
(C8)2GE8Me	25	0.5	La	15	560.4	52.9	1.42	1	Colloid Polym Sci 272 400-408 (1994)
(C8)2GE8Me	25	0.55	La	15	560.4	52.9	1.42	1	Colloid Polym Sci 272 400-408 (1994)
(C8)2GE8Me	25	0.6	La	15	560.4	52.9	1.42	1	Colloid Polym Sci 272 400-408 (1994)
(C8)2GE8Me	25	0.65	La	15	560.4	52.9	1.42	1	Colloid Polym Sci 272 400-408 (1994)
(C8)2GE8Me	25	0.7	La	15	560.4	52.9	1.42	1	Colloid Polym Sci 272 400-408 (1994)
(C8)2GE8Me	25	0.75	La	15	560.4	52.9	1.42	1	Colloid Polym Sci 272 400-408 (1994)
(C8)2GE8Me	25	0.8	L2	15	560.4	52.9	1.42	1	Colloid Polym Sci 272 400-408 (1994)
(C8)2GE8Me	25	0.85	L2	15	560.4	52.9	1.42	1	Colloid Polym Sci 272 400-408 (1994)
(C8)2GE8Me	25	0.9	L2	15	560.4	52.9	1.42	1	Colloid Polym Sci 272 400-408 (1994)
(C8)2GE8Me	25	0.95	L2	15	560.4	52.9	1.42	1	Colloid Polym Sci 272 400-408 (1994)
(C8)2GE8Me	25	1	L2	15	560.4	52.9	1.42	1	Colloid Polym Sci 272 400-408 (1994)
(C8)2GE8Me	30	0	Water + L	15	560.4	52.9	1.42	1	Colloid Polym Sci 272 400-408 (1994)
(C8)2GE8Me	30	0.05	Water + L	15	560.4	52.9	1.42	1	Colloid Polym Sci 272 400-408 (1994)
(C8)2GE8Me	30	0.1	Water + L	15	560.4	52.9	1.42	1	Colloid Polym Sci 272 400-408 (1994)
(C8)2GE8Me	30	0.15	Water + L	15	560.4	52.9	1.42	1	Colloid Polym Sci 272 400-408 (1994)
(C8)2GE8Me	30	0.2	Water + L	15	560.4	52.9	1.42	1	Colloid Polym Sci 272 400-408 (1994)
(C8)2GE8Me	30	0.25	Water + L	15	560.4	52.9	1.42	1	Colloid Polym Sci 272 400-408 (1994)
(C8)2GE8Me	30	0.3	Water + L	15	560.4	52.9	1.42	1	Colloid Polym Sci 272 400-408 (1994)
(C8)2GE8Me	30	0.35	La	15	560.4	52.9	1.42	1	Colloid Polym Sci 272 400-408 (1994)
(C8)2GE8Me	30	0.4	La	15	560.4	52.9	1.42	1	Colloid Polym Sci 272 400-408 (1994)
(C8)2GE8Me	30	0.45	La	15	560.4	52.9	1.42	1	Colloid Polym Sci 272 400-408 (1994)
(C8)2GE8Me	30	0.5	La	15	560.4	52.9	1.42	1	Colloid Polym Sci 272 400-408 (1994)
(C8)2GE8Me	30	0.55	La	15	560.4	52.9	1.42	1	Colloid Polym Sci 272 400-408 (1994)
(C8)2GE8Me	30	0.6	La	15	560.4	52.9	1.42	1	Colloid Polym Sci 272 400-408 (1994)
(C8)2GE8Me	30	0.65	La	15	560.4	52.9	1.42	1	Colloid Polym Sci 272 400-408 (1994)
(C8)2GE8Me	30	0.7	La	15	560.4	52.9	1.42	1	Colloid Polym Sci 272 400-408 (1994)
(C8)2GE8Me	30	0.75	La	15	560.4	52.9	1.42	1	Colloid Polym Sci 272 400-408 (1994)
(C8)2GE8Me	30	0.8	L2	15	560.4	52.9	1.42	1	Colloid Polym Sci 272 400-408 (1994)
(C8)2GE8Me	30	0.85	L2	15	560.4	52.9	1.42	1	Colloid Polym Sci 272 400-408 (1994)
(C8)2GE8Me	30	0.9	L2	15	560.4	52.9	1.42	1	Colloid Polym Sci 272 400-408 (1994)
(C8)2GE8Me	30	0.95	L2	15	560.4	52.9	1.42	1	Colloid Polym Sci 272 400-408 (1994)
(C8)2GE8Me	30	1	L2	15	560.4	52.9	1.42	1	Colloid Polym Sci 272 400-408 (1994)
(C8)2GE8Me	35	0	Water + L	15	560.4	52.9	1.42	1	Colloid Polym Sci 272 400-408 (1994)
(C8)2GE8Me	35	0.05	Water + L	15	560.4	52.9	1.42	1	Colloid Polym Sci 272 400-408 (1994)
(C8)2GE8Me	35	0.1	Water + L	15	560.4	52.9	1.42	1	Colloid Polym Sci 272 400-408 (1994)
(C8)2GE8Me	35	0.15	Water + L	15	560.4	52.9	1.42	1	Colloid Polym Sci 272 400-408 (1994)
(C8)2GE8Me	35	0.2	Water + L	15	560.4	52.9	1.42	1	Colloid Polym Sci 272 400-408 (1994)
(C8)2GE8Me	35	0.25	Water + L	15	560.4	52.9	1.42	1	Colloid Polym Sci 272 400-408 (1994)
(C8)2GE8Me	35	0.3	Water + L	15	560.4	52.9	1.42	1	Colloid Polym Sci 272 400-408 (1994)
(C8)2GE8Me	35	0.35	La	15	560.4	52.9	1.42	1	Colloid Polym Sci 272 400-408 (1994)
(C8)2GE8Me	35	0.4	La	15	560.4	52.9	1.42	1	Colloid Polym Sci 272 400-408 (1994)
(C8)2GE8Me	35	0.45	La	15	560.4	52.9	1.42	1	Colloid Polym Sci 272 400-408 (1994)
(C8)2GE8Me	35	0.5	La	15	560.4	52.9	1.42	1	Colloid Polym Sci 272 400-408 (1994)
(C8)2GE8Me	35	0.55	La	15	560.4	52.9	1.42	1	Colloid Polym Sci 272 400-408 (1994)
(C8)2GE8Me	35	0.6	La	15	560.4	52.9	1.42	1	Colloid Polym Sci 272 400-408 (1994)
(C8)2GE8Me	35	0.65	La	15	560.4	52.9	1.42	1	Colloid Polym Sci 272 400-408 (1994)
(C8)2GE8Me	35	0.7	La	15	560.4	52.9	1.42	1	Colloid Polym Sci 272 400-408 (1994)
(C8)2GE8Me	35	0.75	L2	15	560.4	52.9	1.42	1	Colloid Polym Sci 272 400-408 (1994)
(C8)2GE8Me	35	0.8	L2	15	560.4	52.9	1.42	1	Colloid Polym Sci 272 400-408 (1994)
(C8)2GE8Me	35	0.85	L2	15	560.4	52.9	1.42	1	Colloid Polym Sci 272 400-408 (1994)
(C8)2GE8Me	35	0.9	L2	15	560.4	52.9	1.42	1	Colloid Polym Sci 272 400-408 (1994)
(C8)2GE8Me	35	0.95	L2	15	560.4	52.9	1.42	1	Colloid Polym Sci 272 400-408 (1994)
(C8)2GE8Me	35	1	L2	15	560.4	52.9	1.42	1	Colloid Polym Sci 272 400-408 (1994)
(C8)2GE8Me	40	0	Water + L	15	560.4	52.9	1.42	1	Colloid Polym Sci 272 400-408 (1994)
(C8)2GE8Me	40	0.05	Water + L	15	560.4	52.9	1.42	1	Colloid Polym Sci 272 400-408 (1994)
(C8)2GE8Me	40	0.1	Water + L	15	560.4	52.9	1.42	1	Colloid Polym Sci 272 400-408 (1994)
(C8)2GE8Me	40	0.15	Water + L	15	560.4	52.9	1.42	1	Colloid Polym Sci 272 400-408 (1994)
(C8)2GE8Me	40	0.2	Water + L	15	560.4	52.9	1.42	1	Colloid Polym Sci 272 400-408 (1994)
(C8)2GE8Me	40	0.25	Water + L	15	560.4	52.9	1.42	1	Colloid Polym Sci 272 400-408 (1994)
(C8)2GE8Me	40	0.3	Water + L	15	560.4	52.9	1.42	1	Colloid Polym Sci 272 400-408 (1994)
(C8)2GE8Me	40	0.35	La	15	560.4	52.9	1.42	1	Colloid Polym Sci 272 400-408 (1994)
(C8)2GE8Me	40	0.4	La	15	560.4	52.9	1.42	1	Colloid Polym Sci 272 400-408 (1994)
(C8)2GE8Me	40	0.45	La	15	560.4	52.9	1.42	1	Colloid Polym Sci 272 400-408 (1994)
(C8)2GE8Me	40	0.5	La	15	560.4	52.9	1.42	1	Colloid Polym Sci 272 400-408 (1994)
(C8)2GE8Me	40	0.55	La	15	560.4	52.9	1.42	1	Colloid Polym Sci 272 400-408 (1994)
(C8)2GE8Me	40	0.6	La	15	560.4	52.9	1.42	1	Colloid Polym Sci 272 400-408 (1994)
(C8)2GE8Me	40	0.65	La	15	560.4	52.9	1.42	1	Colloid Polym Sci 272 400-408 (1994)
(C8)2GE8Me	40	0.7	La	15	560.4	52.9	1.42	1	Colloid Polym Sci 272 400-408 (1994)
(C8)2GE8Me	40	0.75	L2	15	560.4	52.9	1.42	1	Colloid Polym Sci 272 400-408 (1994)
(C8)2GE8Me	40	0.8	L2	15	560.4	52.9	1.42	1	Colloid Polym Sci 272 400-408 (1994)
(C8)2GE8Me	40	0.85	L2	15	560.4	52.9	1.42	1	Colloid Polym Sci 272 400-408 (1994)
(C8)2GE8Me	40	0.9	L2	15	560.4	52.9	1.42	1	Colloid Polym Sci 272 400-408 (1994)
(C8)2GE8Me	40	0.95	L2	15	560.4	52.9	1.42	1	Colloid Polym Sci 272 400-408 (1994)
(C8)2GE8Me	40	1	L2	15	560.4	52.9	1.42	1	Colloid Polym Sci 272 400-408 (1994)
(C8)2GE8Me	45	0	Water + L	15	560.4	52.9	1.42	1	Colloid Polym Sci 272 400-408 (1994)
(C8)2GE8Me	45	0.05	Water + L	15	560.4	52.9	1.42	1	Colloid Polym Sci 272 400-408 (1994)
(C8)2GE8Me	45	0.1	Water + L	15	560.4	52.9	1.42	1	Colloid Polym Sci 272 400-408 (1994)
(C8)2GE8Me	45	0.15	Water + L	15	560.4	52.9	1.42	1	Colloid Polym Sci 272 400-408 (1994)
(C8)2GE8Me	45	0.2	Water + L	15	560.4	52.9	1.42	1	Colloid Polym Sci 272 400-408 (1994)
(C8)2GE8Me	45	0.25	Water + L	15	560.4	52.9	1.42	1	Colloid Polym Sci 272 400-408 (1994)
(C8)2GE8Me	45	0.3	La	15	560.4	52.9	1.42	1	Colloid Polym Sci 272 400-408 (1994)
(C8)2GE8Me	45	0.35	La	15	560.4	52.9	1.42	1	Colloid Polym Sci 272 400-408 (1994)
(C8)2GE8Me	45	0.4	La	15	560.4	52.9	1.42	1	Colloid Polym Sci 272 400-408 (1994)
(C8)2GE8Me	45	0.45	La	15	560.4	52.9	1.42	1	Colloid Polym Sci 272 400-408 (1994)
(C8)2GE8Me	45	0.5	La	15	560.4	52.9	1.42	1	Colloid Polym Sci 272 400-408 (1994)
(C8)2GE8Me	45	0.55	La	15	560.4	52.9	1.42	1	Colloid Polym Sci 272 400-408 (1994)
(C8)2GE8Me	45	0.6	La	15	560.4	52.9	1.42	1	Colloid Polym Sci 272 400-408 (1994)
(C8)2GE8Me	45	0.65	La	15	560.4	52.9	1.42	1	Colloid Polym Sci 272 400-408 (1994)
(C8)2GE8Me	45	0.7	L2	15	560.4	52.9	1.42	1	Colloid Polym Sci 272 400-408 (1994)
(C8)2GE8Me	45	0.75	L2	15	560.4	52.9	1.42	1	Colloid Polym Sci 272 400-408 (1994)
(C8)2GE8Me	45	0.8	L2	15	560.4	52.9	1.42	1	Colloid Polym Sci 272 400-408 (1994)
(C8)2GE8Me	45	0.85	L2	15	560.4	52.9	1.42	1	Colloid Polym Sci 272 400-408 (1994)
(C8)2GE8Me	45	0.9	L2	15	560.4	52.9	1.42	1	Colloid Polym Sci 272 400-408 (1994)
(C8)2GE8Me	45	0.95	L2	15	560.4	52.9	1.42	1	Colloid Polym Sci 272 400-408 (1994)
(C8)2GE8Me	45	1	L2	15	560.4	52.9	1.42	1	Colloid Polym Sci 272 400-408 (1994)
(C8)2GE8Me	50	0	Water + L	15	560.4	52.9	1.42	1	Colloid Polym Sci 272 400-408 (1994)
(C8)2GE8Me	50	0.05	Water + L	15	560.4	52.9	1.42	1	Colloid Polym Sci 272 400-408 (1994)
(C8)2GE8Me	50	0.1	Water + L	15	560.4	52.9	1.42	1	Colloid Polym Sci 272 400-408 (1994)
(C8)2GE8Me	50	0.15	Water + L	15	560.4	52.9	1.42	1	Colloid Polym Sci 272 400-408 (1994)
(C8)2GE8Me	50	0.2	Water + L	15	560.4	52.9	1.42	1	Colloid Polym Sci 272 400-408 (1994)
(C8)2GE8Me	50	0.25	Water + L	15	560.4	52.9	1.42	1	Colloid Polym Sci 272 400-408 (1994)
(C8)2GE8Me	50	0.3	Water + L	15	560.4	52.9	1.42	1	Colloid Polym Sci 272 400-408 (1994)
(C8)2GE8Me	50	0.35	Water + L	15	560.4	52.9	1.42	1	Colloid Polym Sci 272 400-408 (1994)
(C8)2GE8Me	50	0.4	Water + L	15	560.4	52.9	1.42	1	Colloid Polym Sci 272 400-408 (1994)
(C8)2GE8Me	50	0.45	Water + L	15	560.4	52.9	1.42	1	Colloid Polym Sci 272 400-408 (1994)
(C8)2GE8Me	50	0.5	Water + L	15	560.4	52.9	1.42	1	Colloid Polym Sci 272 400-408 (1994)
(C8)2GE8Me	50	0.55	Water + L	15	560.4	52.9	1.42	1	Colloid Polym Sci 272 400-408 (1994)
(C8)2GE8Me	50	0.6	Water + L	15	560.4	52.9	1.42	1	Colloid Polym Sci 272 400-408 (1994)
(C8)2GE8Me	50	0.65	Water + L	15	560.4	52.9	1.42	1	Colloid Polym Sci 272 400-408 (1994)
(C8)2GE8Me	50	0.7	Water + L	15	560.4	52.9	1.42	1	Colloid Polym Sci 272 400-408 (1994)
(C8)2GE8Me	50	0.75	Water + L	15	560.4	52.9	1.42	1	Colloid Polym Sci 272 400-408 (1994)
(C8)2GE8Me	50	0.8	Water + L	15	560.4	52.9	1.42	1	Colloid Polym Sci 272 400-408 (1994)
(C8)2GE8Me	50	0.85	L2	15	560.4	52.9	1.42	1	Colloid Polym Sci 272 400-408 (1994)
(C8)2GE8Me	50	0.9	L2	15	560.4	52.9	1.42	1	Colloid Polym Sci 272 400-408 (1994)
(C8)2GE8Me	50	0.95	L2	15	560.4	52.9	1.42	1	Colloid Polym Sci 272 400-408 (1994)
(C8)2GE8Me	50	1	L2	15	560.4	52.9	1.42	1	Colloid Polym Sci 272 400-408 (1994)
(C8)2GE8Me	55	0	Water + L	15	560.4	52.9	1.42	1	Colloid Polym Sci 272 400-408 (1994)
(C8)2GE8Me	55	0.05	Water + L	15	560.4	52.9	1.42	1	Colloid Polym Sci 272 400-408 (1994)
(C8)2GE8Me	55	0.1	Water + L	15	560.4	52.9	1.42	1	Colloid Polym Sci 272 400-408 (1994)
(C8)2GE8Me	55	0.15	Water + L	15	560.4	52.9	1.42	1	Colloid Polym Sci 272 400-408 (1994)
[truncated: 8,144 more rows]
